# Supplementary material for: Multiciliated cells use filopodia to probe tissue mechanics during epithelial integration in vivo
Source: Nat Commun. 2022 Oct 28;13:6423. doi: 10.1038/s41467-022-34165-0 (PMC9616887; doi:10.1038/s41467-022-34165-0)
Supplement: Supplementary file 20 — Source Data [file 41467_2022_34165_MOESM20_ESM.xlsx]

## Sheet: fig_2
for_fig2f
time (min)	Feret pulled	Mean_actin	Feret control
0	3.922	1.91928	3.237
0.5	3.888	1.61552	3.603
1	3.725	1.45504	3.871
1.5	4.14	1.19996	3.871
2	3.871	1.47555	4.304
2.5	4.221	1.68457	3.538
3	4.689	1.4633	3.985
3.5	4.767	1.1552	4.087
4	4.617	1.06151	3.648
4.5	5.56	1.04742	4.142
5	5.506	1.06427	3.636
5.5	4.065	0.739237	3.424
6	3.768	0.793768	3.574
6.5	4.309	0.745438	4.065
7	3.418	0.80313	4.557
7.5	3.609	0.728675	3.996

## Sheet: supplementary_fig2
for_supplementary_fig2c						for_supplementary_fig2g
	AVERAGE		SEM			Distance_(microns)	norm_filopodia_actin	norm_filopodia_lsr
time (min)	AVG_Normalized_F-actin_intensity_inside_ROI	AVG_FERET_length	SEM_c1_Normalized_F-actin_intensity_inside_ROI	SEM_FERET_length		0	1.45421	1.4498
-3.5	0.920566	4.0795	0.0999419	0.29953		0.07463	1.37158	1.33037
-3	1.19398	4.44129	0.225527	0.321684		0.14926	1.29419	1.20666
-2.5	1.11116	4.72629	0.172071	0.396712		0.22389	1.28072	1.10544
-2	1.08964	4.33844	0.147821	0.447672		0.29852	1.30916	1.07346
-1.5	1.06618	4.97889	0.0961819	0.31635		0.37315	1.37357	1.0884
-1	1.08759	5.11967	0.0835037	0.299613		0.44778	1.41569	1.04075
-0.5	1.10697	4.92122	0.131848	0.359988		0.52241	1.45367	0.908646
0	1.12297	6.26756	0.0793857	0.245741		0.59705	1.61535	0.791268
0.5	1.04051	5.05367	0.0898197	0.29683		0.67168	1.78832	0.742425
1	0.983658	4.44244	0.0913144	0.193285		0.74631	1.97826	0.849329
1.5	0.832338	4.31022	0.0535327	0.27284		0.82094	2.18194	0.998828
2	0.894649	4.70567	0.071825	0.3701		0.89557	2.25102	1.04489
2.5	0.901087	4.55167	0.102956	0.393562		0.9702	2.19826	0.98936
3	0.848941	4.03933	0.0702259	0.319367		1.04483	2.15061	0.989645
3.5	0.801798	3.73867	0.0591085	0.255152		1.11946	2.10434	1.03354
						1.19409	2.0774	1.10075
						1.26872	2.0628	1.17757
						1.34335	1.99326	1.18652
						1.41798	1.87952	1.09884
						1.49261	1.77889	1.02406
						1.56724	1.70075	1.00843
						1.64187	1.66037	1.02011
						1.7165	1.66889	1.07087
						1.79114	1.64049	1.07484
						1.86577	1.55208	1.08854
						1.9404	1.46224	1.18621
						2.01503	1.39611	1.33132
						2.08966	1.38343	1.49835
						2.16429	1.4315	1.65081
						2.23892	1.46329	1.71716
						2.31355	1.50003	1.71026
						2.38818	1.57867	1.71797
						2.46281	1.68239	1.76563
						2.53744	1.85589	1.86187
						2.61207	2.05713	1.99934
						2.6867	2.21772	2.1168
						2.76133	2.31142	2.18402
						2.83596	2.42397	2.2695
						2.91059	2.57121	2.37402
						2.98523	2.75684	2.48957
						3.05986	2.97905	2.60611
						3.13449	3.15206	2.67224
						3.20912	3.18544	2.61864
						3.28375	3.10731	2.44891
						3.35838	3.01831	2.27601
						3.43301	2.90845	2.14029
						3.50764	2.80174	1.99744
						3.58227	2.71738	1.83593
						3.6569	2.58747	1.67689
						3.73153	2.38521	1.52934
						3.80616	2.15528	1.3996
						3.88079	1.90987	1.31848
						3.95542	1.67804	1.32909
						4.03005	1.51317	1.42174
						4.10468	1.4255	1.51638
						4.17932	1.38321	1.61668
						4.25395	1.41182	1.79794
						4.32858	1.48595	2.05513
						4.40321	1.59528	2.37347
						4.47784	1.72401	2.70414
						4.55247	1.85702	3.07749
						4.6271	1.88579	3.27505
						4.70173	1.83107	3.26907
						4.77636	1.76281	3.14724
						4.85099	1.68849	2.93517
						4.92562	1.64039	2.77189
						5.00025	1.57253	2.47424
						5.07488	1.49436	2.12454
						5.14951	1.3788	1.79699
						5.22414	1.24172	1.44335
						5.29878	1.12572	1.11942

## Sheet: supplementary_fig_3
for_supplementary_fig3b						for_supplementary_fig3f						for_supplementary_fig3h
Control (n=26)	LSR MO#1 (n=22)					NORM ACTIN CONTROL TCJ	NORM ACTIN LSRMO#1 TCJ	NORM LSR CONTROL TCJ	NORM LSR LSRMO#1 TCJ
Completed	Completed					1.29166	0.911442	1.17104	0.292724
0.96	0.14					1.18405	0.835574	0.955379	0.242455
Failed	Failed					1.62392	0.918531	0.718566	0.256143
0.04	0.86					1.15761	0.918531	1.04328	0.256143
	Of which					1.11209	1.10743	0.893216	0.395155
	Blocked					1.03166	0.686389	1.00746	0.327563
	0.45					0.962533	0.589771	1.09765	0.268637
	Dissapears					1.21733	0.857208	1.08305	0.256852
	0.27					1.15125	0.893597	0.979698	0.327669
	Dies					1.25211	0.693592	1.11329	0.326524
	0.14					1.14006	0.733801	1.14715	0.36553
						0.98275	1.019	1.00717	0.472978
						1.14627	1.09707	1.04492	0.241941
						1.14	1.5159	1.43253	0.507553
						1.02472	0.790258	1.15063	0.625846
						1.13646	0.598072	1.20075	0.295948
						0.818845	0.752867	0.473474	0.234615
						1.42657	0.96927	1.61767	0.55097
						1.12911	0.799472	1.0947	0.350225
						0.973378	0.686092	0.818846	0.394135
						0.984045	0.628727	1.08689	0.352078
						0.935949	0.869388	0.702963	0.33214
						0.91907	0.869388	0.979275	0.33214
						0.79093	0.665986	0.731792	0.365349
						0.916261	0.940243	0.758982	0.42771
						0.918412	1.03057	0.816628	0.541313
						1.56294	0.658962	1.43742	0.339004
						1.41306	0.776457	1.13892	0.32645
						1.22538	0.638869	1.1224	0.397457
						0.774529	1.05205	0.794858	0.264222
						1.41025	0.721158	1.24791	0.309309
						1.38282	0.793822	0.848482	0.148244
						1.11147	0.58237	0.913837	0.205434
						0.989852	0.694195	1.02703	0.330832
						1.02103	0.495243	0.99044	0.235399
						0.946127	1.22322	0.613808	0.238473
						1.17943	0.97921	0.8597	0.301267
						0.878577	0.634564	0.62249	0.195532
						1.30928	0.753627	0.797465	0.250098
						0.991097	0.97921	0.777452	0.301267
						0.919563	1.11362	1.01566	0.304206
						1.1231	1.11362	0.819438	0.304206
						1.14474	0.860788	1.40624	0.358947
						0.792865	0.899177	0.99919	0.344217
						0.932451	1.64432	1.23137	0.225508
						0.75591	0.725828	0.822866	0.288483
						0.859299	0.966798	1.13489	0.259184
						0.876577	0.354225	0.598928	0.30153
						0.842607	0.427639	0.682108	0.348182
						0.690061	0.463891	0.808474	0.415653
						0.947366	0.177504	0.874506	0.313054
						1.11982	0.562107	1.06154	0.326325
						0.904375	0.583765	0.911387	0.310854
						0.545772	0.394094	0.780133	0.306364
						1.08136	0.521041	0.781337	0.330211
						1.08895	0.782318	0.829809	0.633265
						0.717985	1.07647	0.494938	0.449982
						0.803598	0.920822	0.86893	0.428716
						0.89253	0.839343	1.13975	0.587799
						0.959512	1.0274	0.974192	0.543086
						1.40761	0.667535	1.41697	0.509887
						1.20935	0.892174	0.89334	0.65492
						1.01984	0.690165	0.9624	0.574704
						1.09534	1.47376	1.12471	0.549308
						1.19767	1.28014	0.826349	0.539985
						0.990334	0.910654	1.22952	0.503125
						0.837679	1.35071	1.00957	1.00121
						1.02485	0.948695	1.18616	0.5351
						1.13694	0.770212	1.12857	0.454707
						0.751587	0.782318	0.971355	0.633265
						0.813271	1.23976	1.14712	0.494415
						1.08776	1.23976	0.952719	0.494415
						1.13953	1.0181	0.961173	0.62325
						0.871402	1.14665	1.07251	0.476846
						1.63939	0.904031	0.937407	0.336423
						0.832409	0.844707	0.804026	0.479086
						1.19571	0.583823	1.25831	0.31442
						1.59632	0.720945	1.64247	0.38915
						0.65297	0.644895	0.807416	0.189615
						0.662476	0.700214	0.941857	0.368118
						1.09371	0.380246	0.995367	0.265201
						0.703899	0.42812	1.17944	0.489811
						1.36241	0.531111	1.35675	0.176297
						0.679263	0.528482	1.27322	0.560057
						0.79141	0.594975	1.12647	0.849965
						0.768033	0.83629	1.01687	0.703186
						1.23702	0.83629	1.06809	0.703186
						1.33875	0.907759	1.02904	0.643858
						0.607825	0.604351	0.827371	0.418836
						1.12352	1.51292	1.00981	0.551697
						0.98457	0.953725	1.08887	0.67957
						0.626617	0.946882	0.859404	0.721849
						1.03071	0.352008	1.15915	0.348072
						1.57457	0.931928	1.28156	0.709267
						0.831215	0.635609	0.994092	0.620732
						0.849522	0.953549	0.888589	0.766723
						0.711038	0.537083	0.828189	0.877882
						0.662846	0.48159	0.876893	0.58931
						0.94263	0.48159	0.9926	0.58931
						1.24248	0.401059	1.29602	0.504475
						1.34685	0.371904	1.12646	0.446953
						1.23171	0.359208	1.06764	0.727463
						0.670638	0.498331	0.94116	0.532384
						0.692349	0.395247	1.14349	0.682182
						0.59719	0.369398	1.31575	0.541456
						0.558569	1.221	0.9432	0.919341
						0.729512	1.221	1.1004	0.919341
						0.72055	1.14361	0.984649	0.895633
						0.761664	1.19973	0.703205	0.994606
						0.984555	1.35051	1.04421	1.26293
						0.976388	0.817426	1.07661	0.794564
						1.07857	1.00141	1.43831	0.845637
						0.810185	1.11328	1.2289	0.850876
						0.95912	1.03955	1.24685	0.816309
						1.20238	0.637236	1.76215	0.492661
						1.02986	0.723698	1.28341	0.696521
						0.861121	0.998068	0.462921	0.877729
						1.02602	1.44439	0.383767	0.946093
						0.76565	1.73748	0.388733	1.02267
						0.501614	1.19405	0.727282	1.15346
						0.609669	0.677988	0.654265	0.553229
						1.22824	0.973737	0.725976	0.616077
						1.22824	1.00156	0.725976	0.659916
						1.37595	0.603723	1.2711	0.323704
						1.27573	0.751721	1.31211	0.904304
						0.802484	0.546564	0.925554	0.535174
						1.37595	0.412722	1.2711	0.571248
						2.03597	0.638656	1.1959	0.626345
						1.07981	0.52387	1.27745	0.483013
						1.05321	0.581167	1.27229	0.5521
						1.13622	0.319502	0.860839	0.733917
						1.16507	0.46003	0.849483	0.9707
						1.16739	0.563147	0.756814	0.481285
						1.39639	0.727749	1.38898	0.639116
						1.34741	0.885019	1.13205	0.543085
						1.50121	0.791389	1.16682	0.483378
						1.18725	0.841938	1.43664	0.515688
						1.15931	1.30838	1.01376	0.576269
						1.07608	0.748938	0.93089	0.513172
						1.20825	2.33302	0.98076	0.579163
						1.06904	1.07201	0.917742	0.605884
						1.2887	1.07201	1.12848	0.605884
						1.2809	0.588175	1.31037	0.345004
						1.12932	0.643511	1.25282	0.501873
						1.57913	1.03328	1.176	0.649991
						1.5226	0.531533	1.27933	0.490478
						1.66901	0.515036	1.28948	0.479209
						1.29342	0.456236	1.25891	0.537328
						1.31764	0.616313	1.26092	0.429064
						1.08083	0.525545	1.41713	0.446215
						1.26324	0.552636	1.76427	0.640791
						1.42615	0.598146	1.48997	0.688824
						1.39478	0.567263	1.3275	0.418772
						1.36925	0.482588	1.41704	0.431118
						1.57644	0.533843	1.5262	0.40382
						2.00245	0.557747	1.59611	0.552075
						1.58399	0.56191	1.21295	0.485952
						1.20439	0.859938	0.735807	0.422548
						1.09861	0.860749	0.953279	0.459672
						1.42991	0.775433	0.988112	0.568008
						1.60473	0.482849	1.29736	0.516563
						1.41508	0.506307	0.951328	0.336325
						1.07339	0.64732	0.6985	0.288134
						0.778602	0.326028	0.583334	0.463034
						0.778602	0.45658	0.583334	0.541374
						1.09352	0.497045	0.654	0.388448
						1.33954	0.503178	0.830379	0.532962
						1.53422	0.290557	1.08366	0.562113
						1.51449	0.456236	1.23201	0.537328
						1.40095	0.669696	1.25307	0.516844
						1.45696	1.07828	1.36608	0.659209
						1.12958	0.859347	0.724816	0.537125
						1.61589	1.05886	1.02033	0.621778
						1.74213	0.978652	1.41857	0.602714
						1.28668	0.575093	1.2244	0.385429
						1.53178	1.08624	1.04502	0.61897
						1.22346	0.698034	0.871941	0.445211
						0.802484	0.762033	0.925554	0.531361
						0.773893	1.07469	0.979538	0.613384
						1.03542	0.950007	1.02178	0.451342
						1.02789	0.62439	0.919434	0.521617
						0.646055	1.46078	0.901273	0.509022
						0.696666	1.42496	0.947358	0.646447
						0.552008	0.900496	0.866924	0.444765
						0.727537	0.759975	0.909817	0.571627
						1.21918	0.344396	0.887626	0.560117
						0.65829	0.831272	0.988645	0.716236
						0.758324	0.97336	0.924018	0.773798
						0.884333	0.442153	0.778247	0.585149
						1.19041	0.439625	1.05422	0.587381
						0.834181	0.351178	0.738019	0.804088
						0.602187	0.305645	0.795446	0.784915
						0.811687	0.416895	0.920973	1.08896
						0.896348	0.646478	0.987612	1.24099
						0.560816	0.624622	0.872127	0.960263
						0.936252	0.833515	0.765674	0.810548
						0.710611	0.398321	0.801047	0.701969
						0.827377	0.391307	1.07954	0.760241
						0.904561	0.586195	0.996514	0.706791
						0.80533	0.374344	0.877669	0.789334
						0.548311	0.600063	0.8053	0.945714
						0.691232	0.33091	0.912728	0.696044
						0.751423	0.369054	0.844313	0.685957
						0.641131	0.690644	0.945548	0.830262
						0.553945	0.943179	0.803766	0.892416
						0.467039	0.307785	0.85451	0.594157
						0.675942	0.319488	0.749598	0.615728
						0.624387	0.411322	0.852484	0.735619
						0.602213	0.581062	0.915566	0.762023
						0.715516	0.459076	1.05662	0.799224
						0.660187	0.431949	1.07463	0.683439
						0.714192	0.53212	0.902994	0.837139
						0.839756	0.641663	0.976721	0.748272
						0.652771	0.589523	0.96023	0.74309
						0.663882	0.476623	0.774332	0.815396
						1.03966	0.70924	1.2442	0.752048
						0.561401	0.69127	0.871956	0.586859
						0.668033	0.485154	0.773874	0.535385
						0.699579	0.683713	0.994335	0.674189
						0.911527	0.709051	0.827378	0.686162
						0.879615	0.69676	0.875663	0.72098
						0.801411	0.500168	0.949119	0.534428
						0.638772	0.580221	0.711701	0.492701
						0.80275	0.284723	0.719597	0.824792
						0.836445	0.514595	0.931864	0.858001
						0.655394	0.551458	0.898062	0.923783
						1.02946	0.594625	0.785576	0.912757
						0.640669	0.358707	0.982333	0.727111
						0.863538	0.863113	0.841101	0.600852
						0.816535	0.616183	1.10075	0.703987
						0.829632	0.274197	0.925023	0.883686
						0.758979	0.295736	0.805057	0.734775
						0.684263	0.303905	0.831322	0.681144
						0.726597	0.517425	0.83291	0.646721
						0.792121	1.04142	0.861963	0.823594
						0.658932	0.48428	0.895481	0.676409
						0.609805	0.488655	0.76458	0.624487
						0.636874	0.387744	1.04616	0.522952
						1.05465	0.348468	1.13951	0.637152
						0.723523	0.303303	0.87926	0.818979
						0.638895	0.518251	0.916643	1.03972
						0.649798	0.867031	0.735114	0.914352
						0.657785	0.580762	0.807063	1.33598
						1.07825	0.368121	1.1651	0.666473
						1.19252	0.276264	1.56275	0.738278
						0.627618	0.661799	0.6466	0.761713
						0.722364	0.755096	0.903826	0.83367
						0.870368	0.341646	1.08916	0.96989
						0.90901	0.369822	1.12863	0.999572
						0.630134	0.522536	0.813713	0.806288
						0.66541	0.266792	0.993505	0.623107
						1.20015	0.428101	0.943803	0.808172
						0.750037	0.317277	0.831903	0.554416
						0.785304	0.377713	1.10708	0.659564
						0.929171	0.658279	1.14349	0.732297
						0.915933	0.539743	0.710622	0.86389
						0.816772	0.525163	1.02836	0.812744
						1.12496	0.406907	1.04115	0.715737
						0.952037	0.554066	0.939253	0.708209
						1.09361	0.586601	1.12243	0.87706
						1.92881	0.464375	1.50495	0.818669
						1.05333	0.544431	1.20832	0.800494
						1.28419	0.523178	1.69824	0.69507
						1.26329	0.430142	1.24493	0.745707
						0.908288	0.411492	1.49992	0.733393
						0.929347	0.367139	1.29053	0.787888
						0.825376	0.394236	0.839282	1.13578
						1.52054	0.377802	1.53403	0.715212
						1.188	0.402092	1.21131	0.550549
						1.14653	0.530718	1.0976	0.86231
						2.14402	0.574008	1.42046	0.707633
						0.958995	0.837658	0.940906	0.685312
						0.943282	0.590291	0.815019	0.557684
						0.761876	0.486424	0.563806	0.545826
						0.651086	0.540058	0.54309	0.568969
						0.479554	0.460395	0.439176	0.551259
						0.804542	0.446076	0.797413	0.54174
						1.92881	0.421148	1.50495	0.59898
						1.01678	0.554043	1.36457	0.580896
						0.413514	0.794805	0.442863	0.685309
						0.413514	0.583824	0.442863	0.689949
						0.642949	0.582862	0.627693	0.707793
						0.520635	0.535083	0.567017	0.872929
						0.837867	0.592495	0.771541	0.508309
						0.581508	0.497141	0.429017	0.571739
						1.40775	0.542444	1.26434	0.603765
						0.898737	0.40371	1.00879	0.521205
						1.33677	0.650079	1.37203	0.556943
						1.09498	0.734824	0.942288	0.696779
						0.780067	0.504978	0.730238	0.568133
						1.56371	0.439237	0.991827	0.492044
						0.859121	0.361172	0.779095	0.421974
						0.497445	0.440854	0.587767	0.47101
						0.741938	0.738695	0.862995	0.617512
						1.0991	0.652681	1.76481	0.604388
						0.789126	0.620617	1.02113	0.612871
						1.15359	0.72279	1.31558	0.778204
						0.788026	0.586404	0.938363	0.636127
						0.793806	0.475432	0.678304	0.70082
						0.92279	0.736547	0.820334	0.687361
						1.03281	0.685248	1.00019	0.699316
						0.754133	0.662738	0.86979	0.643045
						0.813122	0.722403	0.86971	0.678722
						1.14057	0.988874	1.16665	0.892306
						1.13761	0.725291	1.07751	0.699359
						1.03926	0.42047	0.893334	0.224327
						0.884889	0.494092	0.841554	0.407037
						0.831794	0.486253	0.899337	0.222692
						0.856729	0.50685	0.783534	0.356218
						0.776203	0.476823	0.705857	0.248446
						1.31607	0.449648	1.27447	0.398272
						1.08806	0.531515	0.90555	0.306845
						1.05096	0.455037	0.904414	0.269486
						0.923347	0.543517	0.953464	0.327043
						1.11845	0.70994	1.02748	0.323792
						1.33102	0.88243	1.10949	0.378879
						1.21779	0.619971	1.04083	0.390994
						1.05658	0.782356	0.902516	0.359783
						1.03338	0.570422	0.975575	0.207664
						1.17072	0.739897	0.999736	0.431282
						1.1749	0.686301	1.17571	0.371065
						1.15588	0.440744	1.04195	0.253401
						0.830977	0.609051	1.05387	0.403399
						0.788584	0.48088	0.787706	0.505538
						0.879154	1.04273	1.07887	0.431043
						0.940949	0.848629	1.05729	0.477605
						0.946497	0.53086	1.03201	0.29079
						0.76307	1.08254	0.958812	0.442724
						1.08578	0.701289	1.31244	0.404133
						0.916183	0.432277	1.31911	0.298818
						0.91779	0.958946	0.991793	0.643365
						1.05957	0.854439	0.989646	0.501944
						1.10147	0.586181	0.898959	0.440098
						1.53642	0.694206	1.27271	0.58336
						1.17465	0.738442	0.832955	0.655103
						0.985192	0.672521	0.91627	0.604556
						0.929641	1.03103	0.732226	0.756503
						0.830539	1.08558	0.722169	0.905835
						1.18178	0.535207	0.96735	0.239272
						1.05223	0.488213	1.03158	0.185715
						1.08812	0.486961	0.920441	0.294117
						1.27208	0.635388	1.01371	0.274092
						1.30089	0.556657	0.957761	0.244708
						1.22014	0.818852	0.974629	0.415589
						1.18432	0.576234	0.992544	0.284524
						0.974208	0.687832	1.1636	0.450451
						1.02677	0.869319	1.00119	0.660238
						1.00541	0.641331	1.18306	0.244902
						0.964429	0.490375	1.10583	0.262792
						1.06184	0.589461	1.19752	0.308302
						0.897381	0.76243	1.05325	0.447628
						1.08726	0.933468	1.22288	0.53737
						0.940783	1.32559	1.1931	0.863359
						0.98685	0.710793	1.09439	0.332182
						0.95229	0.521112	0.988347	0.398489
						0.718407	1.00994	0.952401	0.557633
						0.794935	0.832159	0.972464	0.433126
						0.965591	0.831426	0.982837	0.512998
						0.853042	0.874705	1.03011	0.63142
						0.98965	0.814613	1.21671	0.515282
						0.905829	0.811107	1.24434	0.458403
						0.747883	0.440875	0.626365	0.318147
						1.00565	0.696415	0.822521	0.449879
						0.981067	0.593325	0.821758	0.614103
						0.981131	0.803183	1.18391	0.764368
						0.684718	0.483243	0.898903	0.361516
						0.671736	1.08309	0.810698	1.19672
						0.968284	0.765657	0.915372	0.46443
						1.09572	0.670718	1.11767	0.366336
						1.07013	0.907703	1.02592	0.430944
						1.1519	0.555641	1.08638	0.33295
						1.03009	0.890886	1.04794	0.368422
						0.629544	0.558891	0.807228	0.328109
						1.05333	0.94959	0.929899	0.806272
						1.75024	0.790493	1.55641	0.575766
						1.35807	0.938602	1.17136	0.473909
						1.13595	0.558891	0.958912	0.328109
						1.70266	1.18685	1.58126	0.374196
						1.071	1.19787	0.949805	0.716281
						1.03107	1.0446	0.960903	0.575356
						0.870938	0.857297	0.966438	0.557307
						1.01827	0.81096	1.05016	0.408282
						1.22298	1.10955	1.01083	0.517202
						1.09784	1.02733	0.977968	0.331876
						1.21407	1.43857	1.08046	0.5852
						1.07904	1.1832	0.957654	0.560508
						1.21174	1.03879	1.09055	0.453643
						1.29979	1.17706	1.32149	0.48868
						0.845625	0.972184	0.94783	0.329699
						0.900474	0.780991	0.919417	0.434822
						0.902819	0.836617	1.09585	0.277903
						1.15502	1.32603	1.01429	0.42052
						0.935099	0.86422	1.0298	0.382905
						0.936209	0.788532	0.9751	0.386603
						0.835089	0.670753	0.8829	0.251041
						0.954363	0.791931	0.938643	0.335527
						1.21797	0.875211	1.20829	0.252547
						1.11388	0.810199	1.0631	0.372356
						1.03511	0.797214	0.94121	0.39825
						1.0842	0.814196	0.905539	0.355768
						0.944486	1.44836	0.905875	0.433459
						0.925614	1.40775	0.84838	0.400894
						0.950675	0.917506	0.804213	0.412442
						0.738518	0.904057	0.703501	0.482812
						0.84471	0.860962	0.7956	0.445989
						0.737252	0.835273	0.798978	0.438543
						0.836593	0.740371	0.832107	0.383866
						0.850959	1.09396	0.957096	0.460813
						0.923418	1.08725	0.917809	0.401798
						0.83721	0.81374	1.00489	0.64189
						0.895536	0.776573	0.900103	0.396233
						0.986186	0.940421	0.952902	0.868959
						0.947881	0.768117	0.985694	1.85189
						0.853309	0.887811	1.07867	0.361219
						0.709155	0.770095	1.01742	0.308244
						0.661995	0.807508	0.870131	0.447745
						1.28224	1.0003	1.37862	0.564877
						0.993792	0.761308	1.10709	0.489074
						0.951985	1.02356	1.08823	0.599401
						1.19836	0.909914	1.1227	0.345863
						1.185	0.867529	1.54994	0.440714
						1.20659	0.82984	1.07359	0.338968
						0.819155	0.918401	0.904362	0.374488
						0.863522	0.931507	0.698083	0.307917
						0.668875	1.04745	0.794856	0.376397
						0.617782	0.771707	0.881321	0.450496
						0.972397	1.95632	1.00301	0.71904
						0.805244	1.8905	0.943227	0.37982
						0.900242	1.50721	0.968056	0.328249
						0.657109	1.09004	0.633283	0.346108
						0.711167	1.24124	0.653062	0.419437
						1.0443	0.93502	1.14857	0.519827
						1.02404	1.90933	1.29815	0.477163
						1.31261	1.38019	1.03488	0.298857
						1.29609	1.14144	1.27334	0.283173
						1.04203	1.15506	0.925206	0.466474
						0.679278	0.885276	0.561548	0.495636
						0.648272	1.69472	0.792874	0.357835
						0.936643	1.10522	0.924117	0.399091
						0.731082	0.876055	0.812745	0.428208
						0.936005	0.831722	0.942723	0.331147
						1.23695	1.39141	0.956281	0.399604
						1.21645	1.31745	1.15634	0.411328
						1.18448	1.00832	1.19664	0.30368
						1.20196	0.921879	1.31771	0.227989
						1.36479	1.19421	1.32536	0.273051
						1.49593	0.690044	1.93491	0.241569
						0.789847	0.783513	1.03554	0.27782
						0.883207	0.6616	1.10591	0.250996
						1.28334	0.674948	1.04875	0.264382
						1.22633	0.825744	1.2207	0.220812
						1.34886	0.907665	1.53297	0.342674
						0.958521	0.67619	0.881255	0.480746
						0.861797	1.91669	0.879426	0.538591
						1.00234	0.950243	0.887111	0.4541
						1.01014	0.780981	0.677244	0.289225
						1.23145	0.975184	0.841357	0.339082
						0.937254	0.94892	0.970512	0.273216
						0.887199	1.18217	1.11491	0.277904
						1.04132	1.44422	0.983387	0.317324
						1.63793	0.71863	0.976786	0.41367
						1.26089	0.923815	1.23494	0.614613
						1.49484	0.905407	1.50952	0.546974
						1.31854	0.811909	0.913758	0.44161
						1.17749	1.10533	1.00616	1.12562
						1.19889	1.47673	1.23131	0.922441
						0.931561	1.04064	0.868877	0.729142
						0.544351	0.851131	0.275878	0.527798
						1.1812	1.67273	1.18101	0.507614
						1.07166	0.883114	1.02164	0.245089
						1.33592	0.916022	1.13004	0.67019
						1.38128		1.31996
						1.16939		1.00741
						1.0547		1.13934
						0.773349		0.935963
						1.19923		0.992936
						0.515752		0.339752
						0.929447		0.86478
						1.0218		1.12639
						0.925274		0.923161
						0.903162		1.13
						0.671144		0.742538
						0.801099		1.02232
						0.878411		1.19361
						0.923816		0.867204
						1.01209		0.949058
						0.911736		0.93898
						0.91645		0.833448
						1.35874		0.893234
						0.698305		0.708015
						0.736657		0.585227
						0.823054		0.64203
						0.672253		0.574934
						0.619559		0.617702
						0.829369		0.665323
						0.805479		0.859434
						0.941607		0.777217
						1.21211		0.845087
						0.948796		1.46094
						1.13503		0.897581
						1.15026		0.871506
						1.1388		1.39483
						1.19657		1.39157
						0.930182		1.2479
						1.05132		0.926795
						1.20513		1.1947
						1.43891		1.71632
						1.13678		1.47856
						0.983676		0.878456
						0.94079		0.849196
						0.891855		0.858754
						1.29766		1.08556
						1.09527		1.05248
						1.41832		1.06056
						1.64331		1.15691
						1.54682		1.07479
						1.50061		2.00611
						1.34928		1.64694
						1.50234		1.41206
						0.967995		0.956449
						1.01562		1.11982
						0.869292		0.72791
						1.09257		0.883817
						1.06687		0.969497
						0.996007		0.960641
						0.983424		0.685561
						1.1917		1.04154
						1.00511		1.16685
						1.09679		1.57754
						1.09992		1.17804
						1.26399		1.06734
						0.782244		0.766677
						1.19061		1.57842
						0.842353		0.902767
						1.13886		0.819118
						0.941216		0.805322
						1.16015		1.12538
						0.925609		0.886359
						1.15422		0.943004
						0.874973		0.645196
						0.982523		0.716796
						0.980941		0.809617
						1.21868		0.706464
						0.962388		0.665329
						1.1047		0.969508
						0.709213		0.63485
						0.879418		0.810196
						1.03273		1.03842
						0.885619		0.904477
						1.04592		0.970944
						1.13093		0.941169
						1.17845		0.736192
						1.43094		0.954972
						1.55284		1.37748
						0.837869		0.679285
						0.988993		0.80335
						1.02615		1.39051
						1.12517		1.75535
						1.05443		0.964027
						1.36959		1.20145
						0.82493		0.801945
						1.53623		1.46881
						1.00837		0.500732
						0.80009		0.807966
						0.89379		1.08372
						0.964605		1.22826
						0.91584		0.894166
						1.0979		1.21039
						1.03681		1.18917
						1.66816		2.12481
						0.982613		1.64045
						1.00669		1.07708
						0.814964		0.933813
						0.990408		1.13213
						1.27703		1.72156
						1.01412		1.27571
						0.950794		0.893884
						0.981773		1.31189
						0.78865		0.608146
						0.8445		0.827531
						0.923212		0.929195
						1.0446		0.761891
						1.33329		0.874046
						1.33454		1.23074
						0.803435		0.849896
						0.935702		1.11575
						0.781361		1.25196
						1.03866		1.36836
						0.938217		0.751915
						1.10305		1.1853
						1.1094		1.27959
						0.981802		1.10342
						1.01759		1.08301
						0.896372		0.986683
						1.28056		1.88799
						1.14949		1.41314
						1.23187		1.47374
						1.05969		1.47627
						1.13239		0.8892
						1.01873		1.21467
						0.991021		0.953578
						1.028		0.897287
						1.15338		0.889405
						0.856542		0.893351
						1.08977		1.04172
						0.919246		0.837724
						0.975123		0.932982
						1.04035		0.954522
						0.831996		0.86752
						0.876916		0.409578
						0.762175		0.638823
						0.924482		0.741111
						0.661825		0.661496
						0.630022		0.691818
						0.768935		0.850859
						0.837825		0.690023
						0.932811		0.772719
						0.911701		0.949967
						0.970217		1.41554
						0.922754		1.28299
						0.629812		0.915978
						1.12553		1.22929
						0.67243		0.774877
						0.714913		1.25165
						0.717646		0.75246
						0.883028		1.02578
						0.640919		0.768306
						0.766249		0.837116
						0.700299		1.18522
						0.776494		1.06737
						0.79535		1.05897
						0.667522		1.0117
						0.847444		0.779601
						0.774798		0.931201
						0.647455		0.699996
						1.23489		1.60617
						0.98772		0.889255
						0.94396		1.8051
						1.28726		1.16905
						1.0796		0.727273
						0.944091		0.886933
						0.59439		0.654229
						0.644148		0.589129
						0.838796		0.83493
						0.543808		0.504696
						0.706537		0.541309
						0.667269		0.552792
						0.491609		0.849769
						0.768591		0.972716
						0.649652		0.379941
						0.990391		0.543087
						0.781402		0.548253
						0.68907		0.474353
						0.379968		0.165161
						0.998746		2.25581
						1.05016		1.4038
						0.935431		1.04802
						1.00285		0.847499
						0.747136		0.823711
						0.941071		1.35137
						1.10395		1.54175
						0.976346		1.60562
						0.849051		1.76998
						1.5012		2.01503
						0.73768		0.935432
						0.7288		1.26544
						0.740317		1.1167
						0.670737		0.797927
						0.830862		1.27564
						0.783128		1.09782
						0.97269		1.94739
						0.785054		0.898775
						0.740992		1.47283
						0.98377		1.57011
						1.23179		1.42554
						1.09588		1.51797
						1.01805		1.83273
						0.820148		1.31967
						0.955779		1.09683
						0.934303		1.00646
						1.10774		0.790722
						0.867625		0.677396
						0.857322		1.13792
						1.01322		0.894018
						0.849296		0.617942
						0.75705		0.532269
						0.658275		0.553628
						0.754645		0.516614
						0.699019		0.428879
						0.674871		0.610869
						0.651813		0.764319
						0.644226		0.630992
						0.800785		0.87181
						1.66671		0.849552
						0.9975		0.825606
						0.837079		0.99558
						0.738266		0.654276
						0.814635		0.535207
						0.871233		0.611274
						0.908171		0.584397
						0.829228		1.07992
						0.816849		0.632166
						0.780777		0.498221
						1.09767		0.655743
						0.769305		0.855095
						1.23744		1.56404
						1.16908		1.5651
						1.10538		1.31587
						0.967537		1.40029
						0.776382		0.822642
						0.873915		1.21512
						0.862924		0.992171
						1.13262		1.72624
						1.0434		1.34623
						1.13113		1.30759
						0.986423		0.94605
						0.839547		0.669308
						1.09216		0.948211
						0.719911		0.813571
						0.702427		0.568667
						0.732262		0.950101
						0.789405		1.10395
						1.15187		1.01363
						0.895623		0.956602
						1.50839		1.74391
						1.0729		1.62066
						1.06142		1.38711
						1.00076		1.52153
						1.0901		1.38986
						1.14665		1.29189
						1.51003		1.36261
						1.92669		2.06384
						1.26414		1.30152
						1.62682		1.34416
						1.54642		1.26845
						1.68577		1.50058
						0.891059		0.9713
						1.46323		1.30232
						1.80819		1.34658
						1.28795		1.2678
						1.25022		0.859228
						1.3793		0.805518
						1.19168		0.944624
						1.04563		1.17898
						0.952307		1.4235
						1.19351		0.810113
						1.2727		0.924275
						0.938342		1.04129
						0.797797		0.992412
						0.925449		0.783293
						0.884221		1.1103
						0.859523		1.26577
						0.738103		0.91742
						0.971111		1.17628
						0.672492		0.635991
						1.11204		1.27387
						0.767165		0.715987
						0.619295		0.719869
						0.725975		0.819863
						0.725358		0.859756
						0.754018		0.848302
						0.742591		0.777856
						0.632067		1.12119
						0.96811		1.47347
						0.859647		0.687736
						0.740616		0.504319
						0.708605		0.648307
						0.746432		0.792261
						0.855484		0.680423
						0.71271		0.712932
						0.713354		0.56697
						0.724459		0.898361
						0.852064		1.44755
						0.710099		0.505016
						0.648239		0.58102
						0.709752		0.649804
						0.80525		0.806375
						0.634064		0.804772
						0.756569		1.14245
						0.728463		0.509827
						0.976499		0.948152
						1.24357		0.69955
						1.53629		1.17389
						1.09568		0.804028
						0.739693		0.570366
						0.777233		0.745349
						1.00531		1.07476
						1.04172		0.86029
						0.748113		0.449795
						0.772869		0.57164
						1.02934		0.85694
						0.866988		0.77388
						0.928784		0.878448
						0.695611		0.737442
						0.894222		1.46555
						0.717905		0.665149
						0.694674		0.439466
						0.800316		1.05625
						0.964601		0.668126
						0.775595		0.654396
						0.781382		0.63727
						0.935781		0.832491
						0.699656		0.995676
						0.757671		0.830156
						0.73589		1.09132
						0.921417		1.04047
						0.810654		0.826858
						1.19569		1.3491
						1.09193		1.5273
						0.915048		1.25398
						1.29544		1.59225
						1.52171		1.31066
						1.2608		1.40527
						0.994663		0.839816
						1.38608		2.11701
						0.676288		0.812989
						0.757362		0.900472
						0.844191		0.922554
						1.02691		1.22057
						0.897747		1.35356
						1.08867		1.12521
						0.950852		0.696443
						0.889515		0.784209
						0.810358		0.586062
						1.01335		0.900011
						1.02284		0.963732
						1.00967		0.914756
						0.813002		0.898436
						0.752352		0.768885
						0.714354		0.550476
						0.759079		0.773826
						0.986235		1.38128
						0.848914		0.651426
						0.68363		0.609906
						0.568481		0.503265
						0.751623		0.655738
						0.737804		0.666728
						0.732679		0.871049
						0.673671		0.656239
						0.608572		0.461461
						0.565188		0.49892
						0.65466		0.513669
						0.597447		0.480861
						0.696242		0.609515
						0.877883		1.02806
						0.582001		0.601606
						1.19248		1.34706
						0.816486		0.681779
						0.854255		0.696923
						0.771175		0.740898
						0.944858		0.637112
						0.749785		0.690544
						0.775188		0.631206
						1.23481		0.88762
						1.31512		0.950946
						1.18325		0.870609
						1.25189		0.802063
						1.06872		0.766555
						0.778213		0.667627
						0.935548		0.769839
						0.753059		0.735074
						1.06828		1.2631
						0.853669		0.647349
						0.769363		0.555793
						0.825655		0.582594
						0.67254		0.73052
						0.722908		0.684208
						0.710799		0.542195
						0.972913		0.771383
						0.843528		0.740776
						1.07795		0.828033
						0.974843		0.644534
						0.835588		0.763589
						1.18598		0.563747
						1.00016		0.722368
						0.86323		0.427862
						0.954486		0.601246
						0.965684		0.906447
						1.05776		0.917222
						1.42239		0.749965
						1.0753		0.894381
						1.4601		1.42674
						1.20189		1.09343
						0.85686		0.893479
						1.16411		0.832392
						1.22391		0.787914
						1.13132		0.586351
						1.13628		1.01582
						1.06435		0.843554
						0.919229		0.925852
						1.28754		1.1395
						1.22693		0.809065
						1.01406		0.8137
						0.840226		1.03038
						1.42606		1.33798
						1.25608		1.02954
						1.20739		0.862797
						1.04766		0.982092
						1.35453		1.38085
						1.16979		1.74622
						1.08408		0.898601
						1.11401		1.12914
						1.3075		1.56947
						0.995284		1.21576
						0.94975		1.24573
						0.967617		0.946307
						1.54734		1.91624
						1.19177		1.51408
						1.53304		1.71529
						2.04299		2.27933
						1.26282		0.889574
						1.42789		1.62965
						1.07459		1.31811
						1.33928		1.46512
						1.23352		0.951313
						1.54164		1.00037
						2.17531		1.9678
						1.24283		1.15664
						0.999434		1.11761
						1.21751		0.916966
						1.78348		1.63202
						1.06457		0.781657
						1.42501		1.66652
						1.39468		1.33659
						1.34611		1.85804
						1.25523		1.72425
						1.15249		0.998112
						1.21756		1.17224
						0.971168		1.11075
						0.922529		1.09043
						1.17715		1.23243
						1.01611		1.30997
						1.67993		1.53576
						1.23072		1.03336
						0.976968		0.956638
						1.21627		1.3241
						1.17911		0.829584
						1.14452		1.53111
						1.10043		1.06725
						1.07062		1.24984
						0.805473		0.768266
						1.18999		0.739806
						0.946167		0.852254
						1.11927		1.08079
						1.22423		0.88315
						1.12402		0.708695
						1.05859		0.532274
						1.00841		0.762273
						0.711914		0.505868
						0.755279		0.573417
						0.782465		0.768275
						0.886502		0.880027
						1.00208		0.867594
						1.23903		0.774527
						1.18319		1.0589
						0.907439		0.892239
						0.966235		0.783416
						1.11724		1.04884
						1.03766		1.07513
						1.03704		0.917611
						1.37241		1.20312
						1.7369		1.4404
						1.28974		1.52183
						1.01491		1.10662
						1.18857		0.726111
						1.1527		0.988335
						1.17911		0.829584
						0.744564		0.433125
						0.993315		1.5575
						0.805691		0.513367
						0.726418		0.343188
						0.850139		0.694466
						0.857382		0.852698
						0.97156		0.586148
						0.851273		1.03005
						0.912015		0.831296
						0.89013		0.857694
						0.696387		0.915637
						0.668291		0.590044
						0.749013		0.77328
						0.717497		0.281935
						1.0197		1.26622
						0.775047		1.03382
						0.655511		0.365663
						1.0262		0.813377
						1.36573		2.00804
						1.07009		2.17628
						0.99387		1.61917
						0.698809		0.803043
						1.14693		0.88051
						0.792451		0.83092
						0.807013		0.742031
						0.708654		0.985109
						1.14695		0.996811
						0.950757		0.797869
						1.10514		1.14239
						1.50524		1.57885
						0.810065		0.9107
						0.890837		1.23006
						0.942774		1.36734
						1.11737		0.910555
						1.31172		1.09098
						1.01548		1.53988
						1.02097		1.32758
						0.960592		0.996626
						0.849369		0.835887
						1.22254		0.920389
						1.07154		0.899451
						1.03617		0.868542
						1.00384		0.863524
						1.20328		1.03751
						0.884654		1.22665
						1.24129		1.68869
						1.14908		1.57316
						0.884366		1.45403
						0.887793		0.854956
						0.815186		0.683804
						0.86907		0.753998
						0.806148		0.693337
						0.807288		0.620186
						0.961349		0.92106
						0.776504		0.760651
						0.951094		1.22815
						1.10308		1.17222
						0.999619		0.897463
						0.964076		0.926606
						0.916202		0.860399
						1.19632		1.02361
						0.770276		0.786589
						0.717467		0.455889
						0.798727		0.828932
						0.949809		1.08775
						0.998916		0.706497
						1.13702		1.10761
						0.993857		0.754869
						0.92499		1.05722
						0.836032		0.819627
						0.841613		1.16082
						1.18297		1.72425
						0.837361		0.93778
						1.2834		1.14955
						1.05522		1.18959
						1.50551		1.22903
						1.14682		0.694437
						1.31187		1.47394
						1.2629		1.42558
						1.44881		1.1697
						1.46268		1.21502
						1.14		1.23553
						1.23375		0.791766
						1.09172		0.922476
						1.06154		1.09087
						1.58571		1.50774
						1.30523		1.21051
						1.07148		0.918036
						1.01485		0.621707
						0.809725		1.16194
						0.931508		0.848381
						0.815534		0.802155
						1.00916		0.636134
						0.907864		0.614415
						1.08336		1.32038
						0.836722		0.823229
						1.20273		1.37381
						1.47591		0.980146
						0.990671		1.01522
						0.811209		0.724776
						0.73811		0.752872
						0.807213		1.06525
						1.15942		0.861076
						0.941344		0.700966
						1.04408		0.930883
						0.996992		1.05356
						0.995295		0.988014
						1.04251		0.914152
						1.29865		1.60583
						1.23648		0.936451
						1.21496		0.939097
						1.36106		1.07552
						1.05052		1.01325
						1.5919		1.94248
						0.940394		1.02317
						1.09647		1.44411
						0.93644		0.759791
						0.907596		1.09336
						1.0719		0.682551
						0.910841		0.729639
						1.04313		1.5523
						0.853775		0.8192
						1.40071		1.69466
						0.886473		1.02316
						1.20314		0.891701
						1.07828		0.793061
						0.89017		0.657723
						1.19026		0.936075
						0.889093		1.22709
						0.545315		0.648647
						0.923003		0.810105
						1.00532		1.67529
						0.960407		0.830418
						0.935395		0.88212
						0.914032		0.696849
						1.14514		1.6425
						0.911428		0.659009
						0.782116		0.606001
						1.01212		0.973267
						1.10126		1.6161
						0.815414		0.589235
						0.747646		0.642711
						1.02516		0.910887
						0.893124		1.32634
						0.902892		0.785017
						0.919369		0.811897
						1.12721		1.1983
						1.23208		0.983541
						1.25489		0.965757
						0.73945		0.557453
						0.690818		0.864364
						0.922853		1.20478

## Sheet: supplementary_fig_4
for_supplementary_fig4b						for_supplementary_fig4e						for_supplementary_fig4f
	Filopodia/trailing edge F-actin					embryo_1						Filopodia/trailing edge F-actin
t (min)	control	LSRMO#1					control		LSRMO#1			CONTROL FILOPODIA	LSRMO#1 FILOPODIA	CONTROL CORTEX	LSRMO#1 CORTEX
0	1.45131	1.46691				t (min)	filopodia	cortex	filopodia	cortex		1.98797	1.62779	2.04918	2.08378
2	1.57293	1.63673				0	1.23541	1.68019	0.370015	1.04978		1.9844	1.86514	2.24242	2.19424
4	1.25271	1.83218				2	1.38623	2.32188	0.661539	1.21527		2.51575	2.21317	2.26989	2.99526
6	1.18628	1.36596				4	1.377	2.25343	0.638681	1.22166		2.13229	1.47741	1.95125	1.76011
8	1.52897	1.29697				6	1.79587	2.12566	0.600462	1.355		2.19605	1.37486	2.13905	1.65393
10	2.31135	1.16542				8	1.91203	2.15234	0.714344	1.4014		1.97081	1.21424	1.82089	1.78481
12	2.85793	1.37835				10	2.38923	2.45259	0.757233	1.45103		2.16252	1.49976	1.91904	1.83855
14	1.98632	1.0716				12	1.95547	1.99928	1.32284	2.04941		1.75027	1.08956	1.67249	1.55005
16	1.93827	1.35874				14	2.28902	2.16002	1.31719	1.97874		3.31256	1.47491	2.33141	1.66171
18	2.45548	1.51631				16	3.30009	3.16786	1.30179	1.91724		2.05606	1.71577	1.74626	2.09896
20	2.22359	1.31789				18	3.0111	2.8821	1.1083	1.94033		2.52499	1.39887	1.61849	1.55198
22	3.14778	1.07139				20	4.0308	3.42118	1.21813	2.15735		5.83701	1.09143	3.10899	1.49178
24	2.73975	1.07525				22	3.08959	3.17755	1.3401	2.53359		4.89973	1.09431	2.60123	1.46113
26	3.40742	1.1282				24	4.32082	4.52699	1.19427	2.15955		6.72483	1.16822	4.78775	1.56867
28	2.67375	1.06688				26	2.79696	2.48128	0.670994	1.37884		7.5918	1.08368	4.52966	1.42631
30	2.64275	1.13316				28	2.45886	2.32211	1.15647	2.23646		3.99281	1.17259	2.93464	1.52087
						30	2.33879	2.1606	0.817411	1.37761		7.50628	1.17749	4.8308	1.40892
												2.86318	1.24137	1.94944	1.67943
						embryo_2						4.62727	1.1637	2.97295	1.43792
							control		LSRMO#1			4.18164	0.99172	3.37688	1.19774
						t (min)	filopodia	cortex	filopodia	cortex		5.97849	0.87858	3.75343	1.16275
						0	4.74093	2.74648	2.29987	1.54369		3.8044	1.35773	2.53169	1.5693
						2	5.53498	3.18672	2.57584	1.81168		3.23139	1.06507	2.49163	1.36075
						4	4.78112	3.3878	1.80153	1.38599		2.95151	1.09676	1.97078	1.19581
						6	2.975	1.91063	1.48981	1.04723		1.53142	1.16435	1.42415	1.0565
						8	3.9401	2.34171	1.5556	1.14374		1.68763	0.72198	1.76846	0.96815
						10	4.35291	3.01958	1.81046	1.22622		1.31484	0.81521	1.77691	1.15933
						12	4.36918	3.20983	1.91615	1.48404		1.23206	0.97897	1.79163	1.12708
						14	4.05069	2.54046	1.62591	1.37655		1.66938	0.82655	2.17644	1.08561
						16	3.90389	2.59785	1.94896	1.54998		2.72532	1.23259	2.47285	1.28399
						18	5.09571	3.3327	1.76479	1.38854		3.37695	1.07433	2.18548	1.04229
						20	5.63015	3.66078	1.82906	1.32747		2.37853	1.47967	2.17126	1.49938
						22	3.48251	2.8106	1.82552	1.37584		2.37512	1.51455	2.51719	1.41284
						24	3.1466	2.63984	1.15109	0.934996		3.13818	1.4209	2.57324	1.33364
						26	3.35223	2.55421	1.36129	0.912776		2.81877	1.65221	3.1864	1.64333
						28	4.44975	2.87003	1.01754	0.741162		4.28292	1.60414	2.91181	1.56238
						30	3.92463	2.89826	0.869194	0.627848		3.5422	1.72575	2.65063	1.59147
												5.04156	1.38701	4.12387	1.25347
												3.38704	1.48241	3.01799	1.5512
												3.17697	1.76836	2.74944	1.62509
												2.49629	1.57194	1.75813	1.43277
												1.58597	1.63609	1.74972	1.62878
												1.92803	1.40229	2.17352	1.42961
												2.44001	1.48871	2.82182	1.33265
												1.23677	2.80156	1.38988	2.60841
												0.94814	3.28975	1.36177	2.80769
												0.92864	2.69692	1.45487	2.94201
												1.6293	2.32682	1.44265	3.16336
												1.52989	2.26853	1.5296	2.88593
												1.33158	2.03902	1.48716	2.48696
												1.01229	1.60894	1.49926	1.83012
												1.42556	1.60371	1.34267	2.2287
												1.43201	1.96439	1.49897	2.08975
												1.40844	1.76829	1.59476	2.06206
												1.66457	1.69914	1.54084	2.26552
												1.47064	1.43256	1.4358	1.80133
												1.69779	1.6257	1.42007	2.38442
												1.14894	1.45975	1.27006	1.91898
												1.08793	1.28866	1.25314	1.67053
												1.25075	1.16604	1.21348	1.59981
												1.23541	0.91515	1.68019	1.34935
												1.38623	1.02396	2.32188	1.28084
												1.377	0.88727	2.25343	1.20467
												1.79587	0.81265	2.12566	1.07512
												1.91203	0.67628	2.15234	0.91557
												2.38923	0.86436	2.45259	1.21626
												1.95547	1.02402	1.99928	1.18294
												2.28902	1.38266	2.16002	1.81065
												3.30009	0.91151	3.16786	1.32598
												3.0111	1.17122	2.8821	1.73552
												4.0308	1.06236	3.42118	1.59643
												3.08959	0.74771	3.17755	1.14006
												4.32082	1.03666	4.52699	1.52001
												2.79696	0.79042	2.48128	1.28014
												2.45886	0.86833	2.32211	1.26362
												2.33879	1.05555	2.1606	1.53635
												2.25453	1.08382	1.64667	1.5531
												1.39449	1.21903	1.77214	1.71789
												1.79244	1.06045	1.7611	1.58961
												2.79152	1.01522	1.90663	1.50496
												1.95904	1.13887	1.68267	1.63316
												1.62855	1.21721	1.65559	1.67995
												2.37742	1.0737	1.82961	1.54867
												2.22772	0.88995	1.76814	1.25187
												1.89484	1.30341	1.51815	1.53425
												2.01977	0.92341	1.54655	1.16019
												2.09948	1.20378	1.60108	1.48235
												1.69983	1.19823	1.43976	1.46581
												2.20442	1.9397	1.75245	2.48265
												2.02605	2.46464	1.49699	2.79918
												1.59241	2.28417	1.44653	2.77425
												2.348	2.00687	2.17754	2.38618
												2.09761	1.89403	2.0775	2.29302
												2.53447	1.62981	1.88409	2.34808
												2.4556	1.59269	2.24227	2.21242
												2.51203	1.55102	1.85051	2.15341
												1.87216	0.88624	1.71114	1.23261
												1.71214	1.21027	1.72055	1.30276
												4.65943	0.73952	2.08474	0.8979
												3.08583	1.06225	2.13277	1.14963
												3.47591	1.28203	2.32565	1.59935
												3.48928	1.11679	3.57647	1.42407
												4.15971	1.15838	4.02762	1.37083
												3.18498	1.16506	2.68344	1.34323
												3.8577	2.59165	3.14268	2.36905
												1.88301	3.01613	1.68664	2.55979
												2.39467	2.58643	1.90326	2.21508
												1.78837	2.77207	1.51201	2.50847
												1.943	1.84581	1.83003	1.88402
												1.44102	1.65766	1.40478	1.6468
												1.63199	1.93931	1.46744	2.13324
												1.52701	1.94248	1.51409	1.99324
												1.63829	1.84347	2.0503	1.92226
												1.31064	1.84397	1.78227	2.25007
												2.74883	2.14389	2.89101	2.35283
												1.96158	2.6053	1.86942	2.44709
												2.19239	1.56462	2.03914	2.19472
												1.31208	1.71892	1.59627	2.33288
												1.09245	1.9154	1.40228	2.41871
												1.29796	1.62679	1.17327	1.3279
												1.28423	1.75762	1.3115	1.91604
												4.74093	1.55189	2.74648	1.46052
												5.53498	1.92743	3.18672	1.83007
												4.78112	1.7909	3.3878	1.94328
												2.975	2.65743	1.91063	2.72559
												3.9401	2.30469	2.34171	2.46587
												4.35291	2.05217	3.01958	2.3139
												4.36918	1.43694	3.20983	1.9191
												4.05069	1.4683	2.54046	1.83602
												3.90389	0.37002	2.59785	1.04978
												5.09571	0.66154	3.3327	1.21527
												5.63015	0.63868	3.66078	1.22166
												3.48251	0.60046	2.8106	1.355
												3.1466	0.71434	2.63984	1.4014
												3.35223	0.75723	2.55421	1.45103
												4.44975	1.32284	2.87003	2.04941
												3.92463	1.31719	2.89826	1.97874
												4.43098	1.30179	3.23606	1.91724
												4.09929	1.1083	3.0537	1.94033
												3.77383	1.21813	3.09027	2.15735
												2.83935	1.3401	2.43912	2.53359
												3.22679	1.19427	2.00496	2.15955
												3.88502	0.67099	2.59823	1.37884
												4.99782	1.15647	3.07332	2.23646
												4.65417	0.81741	3.44722	1.37761
												3.98854	0.8366	2.67087	1.13773
												4.17107	1.39373	3.15908	2.09889
												4.12574	1.33895	3.05594	1.98618
													1.09742		1.78431
													0.97399		1.77584
													1.31208		1.96355
													1.52232		1.95429
													1.50724		1.76231
													1.41302		1.62765
													1.24313		1.48268
													1.29831		1.68616
													1.32093		1.76406
													1.56777		1.80749
													1.76252		1.57432
													1.93614		1.67434
													1.82078		1.76446
													2.42418		1.92449
													2.21603		1.76716
													2.42019		2.38746
													1.71822		1.85557
													2.3081		2.10132
													1.56629		1.83268
													1.5463		1.88013
													1.72778		1.82355
													1.27016		2.10441
													1.18398		1.63238
													1.1293		1.508
													1.90913		2.2043
													1.75254		2.10136
													1.61754		2.00943
													1.5558		1.83552
													1.63696		1.95544
													1.54841		1.61343
													1.62013		2.15265
													1.24198		1.52309
													1.60189		1.72351
													1.11087		1.45007
													1.45788		1.69956
													1.42439		1.75736
													1.80983		2.04705
													1.26816		1.67209
													1.17298		1.4866
													1.35142		1.72005
													1.43683		1.65913
													0.8891		1.35222
													0.76471		1.48491
													1.28689		1.82222
													1.27706		2.1774
													0.77284		1.67506
													0.57758		1.30344
													0.58137		1.4366
													0.66439		1.52521
													1.39204		2.93569
													1.22988		2.19001
													0.83429		1.78246
													1.03701		1.69545
													0.69704		1.69408
													0.56072		1.72228
													0.61286		1.50104
													0.78549		1.80267
													0.62013		1.42882
													0.72256		1.57267
													0.6745		1.34744
													0.79005		1.71769
													0.91721		1.63931
													0.87915		1.54456
													0.68685		1.43147
													0.88331		1.78376
													1.10825		1.97772
													0.8002		2.05481
													0.87612		1.63023
													0.96593		2.10218
													0.9885		2.33005
													1.39031		2.50375
													0.8548		1.45704
													1.27138		1.91947
													0.72223		1.57415
													0.72709		1.89404
													0.73029		1.72893
													2.29987		1.54369
													2.57584		1.81168
													1.80153		1.38599
													1.48981		1.04723
													1.5556		1.14374
													1.81046		1.22622
													1.91615		1.48404
													1.62591		1.37655
													1.94896		1.54998
													1.76479		1.38854
													1.82906		1.32747
													1.82552		1.37584
													1.15109		0.935
													1.36129		0.91278
													1.01754		0.74116
													0.86919		0.62785
													1.20002		0.90779
													2.23387		1.63643
													3.09583		2.16552
													1.7289		1.55149
													1.08442		1.06404
													1.16175		1.11307
													1.22532		1.44163
													1.20894		1.22735
													1.28769		1.5143
													0.71385		0.8487
													1.20427		1.02198
													1.08127		1.0496
													1.63124		1.34036
													2.10944		1.79516
													2.62569		1.99681
													1.63837		1.35366
													1.71984		1.40984
													1.66137		1.45712
													1.64496		1.4687
													2.02082		1.68866
													2.28636		1.90635
													2.12822		1.73771
													2.20484		1.80784
													1.90672		1.9338
													0.84844		0.7739
													0.65827		0.74237
													0.89233		0.83671
													1.60372		1.21276
													1.23839		1.19771
													1.05713		0.82084
													1.08994		0.79281
													0.87537		0.73373
													0.7035		0.66839
													0.97665		0.81334
													0.99052		0.94655
													1.39856		1.1538
													1.28177		1.12872
													1.30516		1.40836
													1.34886		1.51605
													0.92851		1.07345
													0.7932		0.96248
													1.33218		1.49843
													1.50617		1.58325
													1.76334		2.32294
													1.59527		2.07811
													1.34333		1.65811
													1.29874		1.534
													1.73337		2.07865
													1.47828		1.86698
													2.7733		3.04305
													1.56105		1.91889
													0.70419		0.92516
													1.06907		1.1243
													0.77514		0.91524
													0.84401		0.86178
													0.70301		0.9515
													0.68991		0.81332
													0.87452		0.99544
													0.70851		0.98965
													0.74105		0.97423
													0.97694		1.14221
													1.11763		1.08679
													1.22164		1.40077
													1.27976		1.22189
													1.45668		1.3485
													1.12285		1.18231
													1.13361		1.08837
													1.15495		1.22614
													0.89145		0.93812
													0.82058		0.85685
													1.26445		1.52348
													1.43282		1.60277
													1.10233		1.20409
													1.30624		1.39781
													1.39765		1.54572
													1.21269		1.33588
													1.01561		1.0332
													0.90725		0.90557
													0.82834		1.06395
													0.74463		1.06972
													0.94449		1.58968
													1.88354		1.99569
													1.55042		1.72609
													1.85551		1.89771

## Sheet: fig_3
for_fig3d					for_fig3e					for_fig3f
	xaxis_sum_tension	yaxis_k_delta			Kdelta_all_vertices	PDF_all_vertices	Kdelta_opened_vertices	PDF_opened_vertices
	0.06	0.0697159			2.31013	0.052911	5.79529	0.061937			K_delta	opening probability
	0.06	0.0689865			6.16035	0.05708	11.5906	0.065103			0.05249	0
	0.06	0.0672294			19.2511	0.061249	26.0788	0.068269			0.0575	2.12766
	0.06	0.0692134			45.4326	0.065418	49.26	0.071435			0.0625	4.2735
	0.06	0.0672405			81.6247	0.069587	49.26	0.074601			0.0675	6.58436
	0.06	0.0674995			44.2775	0.073756	86.9293	0.077768			0.0725	23.5772
	0.0592265	0.0705254			26.9515	0.077925	63.7482	0.080934			0.0775	70.1493
	0.057445	0.0662034			11.1656	0.082094	17.3859	0.0841			0.0825	75
	0.06	0.0687058			1.92511	0.086263	2.89764	0.087266			0.0875	100
	0.0565361	0.0660104			0.770044	0.090432	2.89764	0.090432			0.0925	100
	0.055086	0.0630813
	0.06	0.0696573
	0.06	0.0672739									Inset panel
	0.06	0.0659905									Vertex fold	opening prob
	0.0612747	0.0701911									3	17.1304
	0.060224	0.0695861									4	100
	0.06	0.0677987
	0.0576515	0.0651635
	0.0560392	0.0644666
	0.06	0.0672242
	0.06	0.067829
	0.06	0.0695789
	0.0570651	0.0679389
	0.0623249	0.0719025
	0.06	0.0677336
	0.0590471	0.0676243
	0.0593509	0.0666742
	0.06	0.0680071
	0.06	0.069023
	0.06	0.0676568
	0.0568055	0.0654365
	0.058482	0.0655862
	0.06	0.0679743
	0.0572503	0.0666654
	0.0676938	0.073269
	0.06	0.066695
	0.06	0.0688542
	0.06	0.068952
	0.0636911	0.0698326
	0.0667995	0.0720477
	0.06	0.0661777
	0.0638594	0.0722708
	0.0555463	0.0649332
	0.06	0.0696787
	0.06	0.069421
	0.06	0.0701999
	0.0623583	0.0706542
	0.061553	0.0673727
	0.06	0.0704306
	0.0498248	0.0593212
	0.058107	0.0658723
	0.06	0.0698465
	0.06	0.0715649
	0.06	0.0663177
	0.054369	0.0640927
	0.0636274	0.0708256
	0.06	0.0680504
	0.0555303	0.0668478
	0.0613747	0.0686919
	0.06	0.0699887
	0.06	0.068968
	0.06	0.0701052
	0.0474992	0.0590701
	0.0559928	0.0670914
	0.06	0.0662465
	0.0573542	0.065392
	0.0521086	0.0638082
	0.06	0.0661025
	0.06	0.0687434
	0.06	0.0696517
	0.0619235	0.0712028
	0.0472333	0.0595351
	0.06	0.0666461
	0.06	0.0691756
	0.0561228	0.0633091
	0.0663881	0.0750871
	0.0592169	0.0687844
	0.0694166	0.0745719
	0.0550623	0.0621015
	0.0622558	0.0687002
	0.0691871	0.0759867
	0.0657691	0.0733688
	0.0725541	0.0801321
	0.056379	0.0666479
	0.0701799	0.0754615
	0.0566979	0.0668496
	0.0678541	0.0781739
	0.0614063	0.0680663
	0.060196	0.0703545
	0.0513473	0.0617639
	0.0503718	0.0719914
	0.0586585	0.079467
	0.046621	0.0543127
	0.0611554	0.0741998
	0.0446793	0.0538334
	0.0596424	0.0693177
	0.0607152	0.0714224
	0.0574835	0.0690456
	0.0579976	0.0632958
	0.0577129	0.065746
	0.0538044	0.0612193
	0.065861	0.0699709
	0.0656286	0.0791877
	0.0602557	0.0680352
	0.0525224	0.061887
	0.0571997	0.0661103
	0.0544226	0.0631426
	0.06	0.0690198
	0.06	0.0683693
	0.0560931	0.0665352
	0.0493103	0.0590954
	0.0602312	0.0652796
	0.060021	0.0696618
	0.0644096	0.0769722
	0.0617885	0.0709234
	0.070041	0.0774576
	0.0626515	0.0659174
	0.0533635	0.0607693
	0.0535959	0.0626397
	0.0593808	0.064635
	0.0656938	0.0610812
	0.0587705	0.0680042
	0.0631337	0.0750026
	0.0498897	0.0666345
	0.0563656	0.0644245
	0.048117	0.0571294
	0.0554294	0.0670658
	0.0600957	0.0739797
	0.0514566	0.0606566
	0.0566566	0.0647432
	0.0532442	0.0638831
	0.06	0.0682535
	0.06	0.0666958
	0.0625517	0.0682524
	0.0666169	0.075543
	0.0645515	0.0739129
	0.0683465	0.0753802
	0.0628956	0.0682876
	0.0611151	0.0671942
	0.0601181	0.0641998
	0.061182	0.066528
	0.065421	0.0702465
	0.0628185	0.0718137
	0.041999	0.050258
	0.0604664	0.0727047
	0.0549702	0.063747
	0.065247	0.0743093
	0.0534007	0.0614243
	0.0578665	0.0636601
	0.0691347	0.0688421
	0.0652847	0.0746582
	0.0589391	0.06499
	0.06	0.0685663
	0.06	0.0676167
	0.0586572	0.0628984
	0.0564508	0.0648261
	0.0525812	0.0624221
	0.0545373	0.0592529
	0.0620042	0.0666824
	0.0664177	0.070637
	0.0560136	0.0647184
	0.0636222	0.0711961
	0.0532797	0.0620545
	0.0473881	0.0567913
	0.0483325	0.059834
	0.054273	0.0653381
	0.0590614	0.0635018
	0.0546292	0.0606186
	0.0653593	0.0749809
	0.0632417	0.0709801
	0.0563837	0.063751
	0.0605073	0.0615129
	0.0562444	0.0647189
	0.0545555	0.0637088
	0.06	0.0662587
	0.06	0.0682241
	0.0691785	0.0785603
	0.0656275	0.0707591
	0.0677642	0.0779085
	0.0649001	0.0750851
	0.051518	0.0599149
	0.0570376	0.0717252
	0.0611209	0.0749738
	0.0612828	0.0647955
	0.0506566	0.0588086
	0.0565571	0.0633465
	0.0539433	0.0604904
	0.0540525	0.0716243
	0.0430436	0.0493027
	0.05264	0.0614849
	0.0541987	0.0661234
	0.0592973	0.0598785
	0.0682922	0.0821901
	0.0643296	0.0748742
	0.0630253	0.073826
	0.0467851	0.0549779
	0.0565728	0.0629092
	0.0628139	0.0686029
	0.059741	0.0692035
	0.0637408	0.0732186
	0.06	0.0671899
	0.06	0.0689648
	0.06447	0.0715236
	0.0619513	0.0700002
	0.0587463	0.0666011
	0.0659591	0.0728062
	0.0570169	0.0661529
	0.0493507	0.0585664
	0.0602108	0.0672792
	0.0542171	0.0651979
	0.0638254	0.0771788
	0.0560035	0.0665041
	0.0650953	0.0673385
	0.0574408	0.0707283
	0.0554435	0.0622718
	0.0481234	0.0562076
	0.0657575	0.0753777
	0.0591356	0.071392
	0.059167	0.069529
	0.0578018	0.0704136
	0.0560112	0.0649112
	0.0642132	0.069397
	0.0647151	0.0728866
	0.06	0.0697145
	0.06	0.0677671
	0.0745249	0.0794776
	0.0653249	0.0742358
	0.0597477	0.0671972
	0.0440123	0.0528291
	0.0627162	0.0738314
	0.0600338	0.0678614
	0.0601035	0.0677605
	0.0689103	0.0795316
	0.0580382	0.0649169
	0.0694377	0.0801519
	0.0638381	0.0676248
	0.0634432	0.0734342
	0.0669718	0.0759457
	0.0729071	0.0791912
	0.0607951	0.0676317
	0.0583827	0.066697
	0.0569948	0.0665391
	0.0538608	0.0661183
	0.0534516	0.0585086
	0.062568	0.0752818
	0.0643593	0.0760536
	0.062524	0.0752368
	0.0571923	0.0707907
	0.0576092	0.0698724
	0.0535225	0.0638822
	0.0493192	0.0581266
	0.0677625	0.0743405
	0.0637501	0.0678926
	0.0696286	0.0741372
	0.06	0.0693887
	0.06	0.0685131
	0.0626275	0.070688
	0.0745307	0.0798826
	0.063349	0.0691244
	0.0685219	0.074178
	0.0630352	0.0739115
	0.0666457	0.0687361
	0.058672	0.0681393
	0.062562	0.0643556
	0.0737228	0.0785303
	0.0689114	0.076684
	0.0565105	0.0690974
	0.0583144	0.0651051
	0.0473593	0.0564372
	0.0637704	0.069651
	0.0518571	0.0648558
	0.0562798	0.0635706
	0.0595675	0.0716192
	0.0626692	0.0703469
	0.0561237	0.06412
	0.0611262	0.0716062
	0.0553013	0.0634979
	0.053009	0.0612032
	0.06	0.0668201
	0.06	0.0684266
	0.0664158	0.0732633
	0.0587833	0.0656525
	0.0643039	0.0717323
	0.0572972	0.0715431
	0.0667765	0.0824758
	0.0493171	0.0544311
	0.0617198	0.0684134
	0.0546076	0.0575069
	0.0487955	0.0683986
	0.0667843	0.0676879
	0.0550595	0.0633243
	0.0583074	0.0581784
	0.0605068	0.067605
	0.0552763	0.0706718
	0.0588248	0.0638301
	0.0643581	0.0829476
	0.0679069	0.076609
	0.0711551	0.0772909
	0.0609872	0.0716754
	0.0645024	0.0676762
	0.048838	0.0589044
	0.0637665	0.0751274
	0.0590257	0.0704034
	0.06	0.0691834
	0.06	0.0671134
	0.0577452	0.0687409
	0.0606673	0.0690384
	0.0543884	0.0635621
	0.0587347	0.0648496
	0.0674074	0.0724369
	0.0718298	0.090432
	0.0660207	0.0702434
	0.0523606	0.0749422
	0.048077	0.051297
	0.0620617	0.0701106
	0.0618967	0.0815219
	0.0677102	0.070578
	0.0569664	0.0720562
	0.0647808	0.0679011
	0.0599554	0.0720295
	0.046971	0.058229
	0.0666887	0.0786339
	0.0547433	0.0701644
	0.0498804	0.0557036
	0.0579866	0.0646345
	0.0642355	0.0707012
	0.06	0.0687026
	0.06	0.0672816
	0.0648655	0.0724795
	0.0689688	0.0754812
	0.0589235	0.068543
	0.0599482	0.0652316
	0.066487	0.071153
	0.0525865	0.0615014
	0.0548294	0.0693319
	0.0485386	0.0599072
	0.0686596	0.0766566
	0.0525107	0.061698
	0.0542907	0.0655017
	0.052097	0.0640966
	0.0561675	0.0646525
	0.0531658	0.0663433
	0.0611024	0.0673479
	0.064395	0.0771388
	0.0579537	0.0664882
	0.0576685	0.0655816
	0.06	0.0657598
	0.06	0.0684974
	0.0537399	0.0615253
	0.0474989	0.0587291
	0.0565114	0.0646353
	0.03885	0.0487425
	0.0534814	0.0617622
	0.0583545	0.0640709
	0.052829	0.0682241
	0.0587152	0.0655699
	0.0509764	0.0596425
	0.0566755	0.067945
	0.0608514	0.0696177
	0.053331	0.0639409
	0.0518661	0.0604828
	0.0508014	0.0595538
	0.0643547	0.0686803
	0.0521815	0.0627913
	0.0605127	0.0673078
	0.0675605	0.0753745
	0.0603217	0.0702262
	0.052354	0.0632092
	0.0508124	0.0620409
	0.0466378	0.0579997
	0.0496795	0.0589027
	0.0568536	0.0656776
	0.06	0.0689857
	0.06	0.0668616
	0.0537517	0.0619036
	0.0566708	0.0682355
	0.0610878	0.0683438
	0.0639224	0.0764703
	0.0607205	0.0704684
	0.0558307	0.0628705
	0.0590478	0.0651893
	0.0564162	0.0644508
	0.0622267	0.0720505
	0.0636135	0.0743705
	0.0615447	0.0658162
	0.0645806	0.0701478
	0.0567755	0.0714988
	0.0678225	0.0738942
	0.0511671	0.061779
	0.0484251	0.0558324
	0.0662012	0.0761835
	0.056735	0.0642484
	0.055657	0.0703343
	0.059898	0.0718951
	0.0655096	0.066501
	0.0517664	0.0635371
	0.0602535	0.070143
	0.0455024	0.0557354
	0.0598712	0.0692365
	0.059605	0.0676489
	0.06	0.0669212
	0.06	0.0703492
	0.0601356	0.0702498
	0.0596406	0.0700512
	0.0635249	0.0731079
	0.0629139	0.073174
	0.0529493	0.0638502
	0.0622527	0.068065
	0.0512654	0.0639554
	0.0629253	0.0767621
	0.0662991	0.0706612
	0.0594948	0.0680919
	0.0589083	0.0684829
	0.0583961	0.066296
	0.0501366	0.0555063
	0.0595199	0.0681494
	0.0533826	0.0680669
	0.0493805	0.059861
	0.044567	0.0605922
	0.0475808	0.0578379
	0.0568627	0.0640946
	0.0621621	0.0699706
	0.063839	0.070721
	0.0623889	0.0705237
	0.0585487	0.0664844
	0.0620767	0.0709476
	0.06	0.0690787
	0.06	0.0666008
	0.0532247	0.0641584
	0.0556282	0.0638837
	0.0553024	0.0648797
	0.0600655	0.0685105
	0.057177	0.0664777
	0.0554313	0.0609737
	0.0483896	0.0583079
	0.0539174	0.0660035
	0.0597096	0.0653115
	0.0608227	0.0681107
	0.0621669	0.0700733
	0.0685496	0.0751553
	0.0776811	0.0816943
	0.0578365	0.065741
	0.0631969	0.0748742
	0.0531562	0.0626894
	0.0709702	0.0783528
	0.0693371	0.0762866
	0.0652083	0.0715026
	0.0600155	0.0674163
	0.0641491	0.0698761
	0.0672223	0.0739425
	0.0684592	0.0765156
	0.0773836	0.083638
	0.06	0.0691191
	0.06	0.0668881
	0.0556108	0.0661414
	0.0553996	0.0639548
	0.06	0.0684707
	0.0666899	0.0751045
	0.0611019	0.0675486
	0.0701513	0.0774682
	0.0655929	0.0756599
	0.0690486	0.0788023
	0.0582716	0.0661769
	0.0549929	0.0648536
	0.0604891	0.0672636
	0.0598022	0.0691247
	0.0645196	0.0706131
	0.0711689	0.0769961
	0.0598113	0.0663544
	0.0735229	0.0798637
	0.0564359	0.0635053
	0.058013	0.0713147
	0.0619054	0.0678492
	0.049768	0.0574798
	0.0598133	0.0679936
	0.056528	0.0642047
	0.0559222	0.0659583
	0.0577301	0.0635874
	0.05963	0.0662022
	0.0565994	0.0650915
	0.0603218	0.0689247
	0.0513989	0.0616415
	0.0615519	0.0710949
	0.0574695	0.0656919
	0.0594518	0.0675429
	0.055086	0.0638517
	0.06	0.0665901
	0.0552236	0.0642984
	0.0582309	0.0608135
	0.0602514	0.0713717
	0.0672352	0.0783398
	0.0558571	0.0618544
	0.0668742	0.0767069
	0.0556206	0.0617924
	0.059984	0.0678015
	0.0569962	0.0692246
	0.0555564	0.0595165
	0.0448857	0.0569768
	0.0571408	0.0665991
	0.0617669	0.070748
	0.0598974	0.0695761
	0.0680152	0.0789117
	0.0539616	0.0658716
	0.0619968	0.0696513
	0.0595318	0.0647242
	0.0540884	0.0588542
	0.0565328	0.0683531
	0.0574782	0.0792995
	0.0704624	0.0776406
	0.0574421	0.0660869
	0.0479942	0.0538205
	0.056596	0.0576909
	0.0725585	0.0786627
	0.0533792	0.0588839
	0.0552596	0.0715179
	0.0619584	0.0685288
	0.0468036	0.0628621
	0.051616	0.0585749
	0.0504524	0.0599253
	0.0385089	0.0502008
	0.0629724	0.0681348
	0.0489859	0.0564149
	0.0558051	0.0687485
	0.0727871	0.0805942
	0.0653813	0.0753209
	0.0498494	0.0607412
	0.0754746	0.0798113
	0.0518093	0.0552146
	0.0544645	0.0688892
	0.0625337	0.0735746
	0.0598192	0.0648422
	0.0616957	0.0673685
	0.0626059	0.0690564
	0.0573004	0.0667473
	0.0515291	0.0584495
	0.0549049	0.0615214
	0.0612216	0.0695412
	0.0584739	0.0628933
	0.0633923	0.0740108
	0.0640865	0.0780451
	0.0635731	0.0767082
	0.0599655	0.0680191
	0.0567679	0.0771859
	0.0538802	0.0619547
	0.0596483	0.0701346
	0.0665008	0.077409
	0.0540425	0.0598636
	0.0569925	0.0686271
	0.063898	0.0704276
	0.0570286	0.0649797
	0.0471096	0.0540334
	0.0697845	0.0729737
	0.0744594	0.0749645
	0.059536	0.0655395
	0.0554608	0.064161
	0.0542779	0.0675122
	0.0599514	0.0684938
	0.0567119	0.0655389
	0.0661457	0.0795632
	0.0623334	0.0697642
	0.0679267	0.0714462
	0.0527143	0.0620256
	0.076566	0.081336
	0.0505535	0.060208
	0.0542968	0.0663734
	0.0635965	0.0703658
	0.0581503	0.0657414
	0.0610113	0.0700166
	0.0704758	0.0783889
	0.0618838	0.0675461
	0.0557642	0.0644618
	0.0588122	0.0665658
	0.0627355	0.0701784
	0.0583143	0.0731764
	0.0657887	0.0743306
	0.0712584	0.0816768
	0.053832	0.0593756
	0.0601808	0.0672159
	0.0550068	0.0615819
	0.0622311	0.0748329
	0.051046	0.0629346
	0.0627771	0.06796
	0.054492	0.0643574
	0.060467	0.0651415
	0.055892	0.062689
	0.0650429	0.0691196
	0.0641259	0.0835555
	0.0596058	0.0653315
	0.0543565	0.0657011
	0.0594376	0.0693413
	0.0561577	0.0651614
	0.069424	0.0769215
	0.0691851	0.0764627
	0.0625291	0.0652796
	0.0533286	0.0636988
	0.0545154	0.0638162
	0.0772186	0.0710701
	0.0756137	0.0656111
	0.0951019	0.0863786
	0.0817486	0.0767504
	0.0726635	0.0662386
	0.0597461	0.0587707
	0.0661384	0.0637483
	0.0690982	0.0730611
	0.0705759	0.070619
	0.0793474	0.0684315
	0.075048	0.077192
	0.0734792	0.0693034
	0.0678853	0.0657729
	0.0780652	0.0677594
	0.064066	0.0637683
	0.0669617	0.0643871
	0.0734746	0.0703026
	0.0859014	0.0772412
	0.0701763	0.0659285
	0.0740704	0.0707828
	0.0588305	0.0719675
	0.0801365	0.0726846
	0.0867413	0.0795728
	0.0749135	0.0646302
	0.0702422	0.0689523
	0.0707956	0.0663952
	0.0503749	0.0673142

## Sheet: fig_4
for_fig4b							for_fig4f							for_fig4g						for_fig4h					for_fig4j					for_fig4k
	sum of line tensions							Cumulative % of MCC integration						% of MCC integration							3-fold vertices		4-fold vertices									% of higher fold intgration
	3-fold vertices		4-fold vertices		two-tailed t test		time (min)	3-fold vertex	4-fold vertex	5-fold vertex	6-fold vertex	7-fold vertex		3-fold vertex	4-fold vertex	5-fold vertex	6-fold vertex	7-fold vertex		time (min)	average data	SEM	average data	SEM		Dist_to_collapse	prob of integration				w/o remodeling	12.5
time (min)	mean	sd	mean	sd	p-value		-105	0	0.47619	0	0	0		6.66667	57.1429	31.9048	3.80952	0.47619		-70	1.78261	0.0255737	0.0249277	0.00648535		1.105	0.0481				w remodeling	87.5
-70	5.05328	0.66843	6.68001	0.53106	2.6302e-05		-100	0	0.47619	0	0	0								-65	1.76134	0.0263447	0.0313052	0.00427579		4.22778	0.0195
-65	5.04479	0.64796	6.33357	0.68494	6.5034e-06		-95	0	0.47619	0	0	0								-60	1.76808	0.0383695	0.029968	0.00527085		7.35056	0.0134
-60	5.0095	0.60175	6.68613	0.42765	4.5887e-08		-90	0	0.47619	0.47619	0	0								-55	1.76514	0.0230365	0.0276496	0.00324529		10.4733	0.0112
-55	4.97431	0.63443	6.46513	0.63427	0.00132116		-85	0	0.47619	0.47619	0	0								-50	1.77782	0.0332423	0.0312346	0.00207208		13.5961	0.0045
-50	4.95591	0.62751	6.69626	0.62331	2.0516e-05		-80	0	0.47619	0.47619	0	0								-45	1.77187	0.028577	0.0324791	0.00500835		16.7189	0.0052
-45	4.92932	0.64374	6.25836	0.58167	0.00176153		-75	0	0.47619	0.47619	0	0								-40	1.75135	0.0164028	0.0335959	0.0073212		19.8417	0.0022
-40	4.8935	0.64162	6.44268	0.60178	5.6069e-08		-70	0	0.47619	0.47619	0	0								-35	1.75321	0.0332864	0.033749	0.00262208		22.9644	0.003
-35	4.86961	0.66252	6.30067	0.65523	8.7134e-05		-65	0	0.47619	0.47619	0	0								-30	1.75409	0.0138358	0.0349861	0.00696366		26.0872	0.0053
-30	4.85304	0.64223	6.56068	0.91675	4.8772e-05		-60	0	0.47619	0.47619	0	0								-25	1.74828	0.0166595	0.0384907	0.00503925		29.21	0.0041
-25	4.81706	0.65827	6.77395	0.80965	1.5702e-06		-55	0	0.47619	0.47619	0	0								-20	1.73133	0.0177515	0.0445769	0.00468401
-20	4.78482	0.6738	6.45138	0.58612	1.0936e-07		-50	0	0.47619	0.47619	0	0								-15	1.72599	0.012429	0.0475898	0.0101013
-15	4.73891	0.66706	6.40763	0.86068	5.003e-10		-45	0	0.47619	0.47619	0	0								-10	1.72341	0.0273316	0.0479464	0.0042642
-10	4.71591	0.65653	6.59413	0.8078	6.4408e-09		-40	0.47619	0.47619	0.47619	0	0								-5	1.72269	0.0240962	0.0483758	0.00595721
-5	4.68877	0.66821	6.34592	0.79	0.00044782		-35	0.47619	0.47619	0.47619	0	0								0	1.73357	0.0267342	0.0496389	0.0116931
0	4.64447	0.67093	6.25344	0.62282	4.1091e-09		-30	0.47619	0.47619	0.47619	0	0								5	1.72901	0.0105688	0.0479193	0.00997285
5	4.65209	0.6381	6.31267	0.7259	1.403e-09		-25	0.47619	0.47619	0.47619	0	0								10	1.71504	0.0149374	0.0452463	0.00577133
10	4.61104	0.63811	6.08305	0.84278	1.7465e-09		-20	0.47619	0.47619	0.47619	0	0								15	1.72736	0.0354456	0.0418032	0.00518357
15	4.5749	0.64809	6.12498	0.73762	1.7274e-07		-15	0.47619	0.952381	0.952381	0	0								20	1.72283	0.0237008	0.0438038	0.0128347
20	4.56714	0.67293	6.11801	0.5587	6.1073e-06		-10	0.47619	1.42857	0.952381	0	0								25	1.71715	0.0109996	0.0483862	0.00967551
25	4.53956	0.64629	6.15211	0.58505	0.00018766		-5	0.47619	1.42857	1.42857	0	0								30	1.69712	0.0201833	0.0556924	0.00806972
30	4.49396	0.64357	6.00845	0.5905	4.2463e-08		0	0.47619	2.85714	4.28571	0	0								35	1.71809	0.0249932	0.0501578	0.0145449
35	4.46546	0.67156	5.94205	0.59584	2e-13		5	0.47619	3.33333	4.7619	0	0								40	1.70193	0.00917263	0.058098	0.0112092
40	4.71147	0.59513	6.23536	0.8298	1.1e-07		10	0.47619	3.80952	5.2381	0.47619	0								45	1.72097	0.0412656	0.0441494	0.000139632
45	4.70635	0.60928	5.88106	0.72578	2.6294e-09		15	0.47619	6.19048	6.19048	0.952381	0								50	1.73	0.0584643	0.0435763	0.0075186
50	4.67079	0.61949	6.24235	0.713	6.3258e-06		20	0.47619	9.04762	7.61905	0.952381	0								55	1.70953	0.0356657	0.052827	0.00486534
55	4.62809	0.65666	5.8002	0.68377	0.00014036		25	0.47619	12.8571	9.52381	1.42857	0								60	1.72443	0.0363352	0.0465482	0.00369105
60	4.62194	0.63588	5.98646	0.83535	9.936e-11		30	0.47619	16.1905	10.9524	1.42857	0								65	1.75713	0.0587916	0.043878	0.00587325
65	4.59506	0.62782	6.29556	0.71965	2.2765e-05		35	0.47619	20.4762	13.8095	1.90476	0								70	1.75405	0.0842596	0.0444178	0.00710441
70	4.59009	0.63145	6.2889	0.48977	2.319e-07		40	0.952381	26.6667	16.6667	1.90476	0
							45	0.952381	29.0476	18.5714	1.90476	0
							50	1.42857	30	18.5714	2.38095	0.47619
							55	1.90476	33.3333	20.4762	2.38095	0.47619
							60	2.38095	34.7619	22.381	2.85714	0.47619
							65	2.85714	35.7143	22.381	3.33333	0.47619
							70	2.85714	38.0952	24.7619	3.80952	0.47619
							75	3.33333	41.4286	26.1905	3.80952	0.47619
							80	3.80952	43.8095	28.0952	3.80952	0.47619
							85	3.80952	46.6667	30.4762	3.80952	0.47619
							90	4.7619	50.4762	30.4762	3.80952	0.47619
							95	5.2381	50.9524	30.4762	3.80952	0.47619
							100	5.71429	54.7619	31.4286	3.80952	0.47619
							105	5.71429	57.1429	31.9048	3.80952	0.47619
							110	6.19048	57.1429	31.9048	3.80952	0.47619
							115	6.66667	57.1429	31.9048	3.80952	0.47619

## Sheet: supplementary_fig5
for_supplementary_fig5c					for_supplementary_fig5e					for_supplementary_fig5f								for_supplementary_fig5k								for_supplementary_fig5g								for_supplementary_fig5h
length (um)	recoil um/s	normalized myosin II intensity			length (um)	normalized pMyo intensity	normalized myosin II intensity			3-fold vertices	4-fold vertices	3-fold vertices	4-fold vertices	3-fold vertices	4-fold vertices		junction length (um)									Movie 1									Movie 2
2.476	0.0728302	1.78106			1.951	1.41115	1.38958			recoil um/sec	recoil um/sec	normalized myosin intensity	normalized myosin intensity	Length	Length		(-20 MIN)	0 MIN MCC REF	(+20MIN)	(+40MIN)	(+60MIN)				collapse loc: x	collapse loc: y	collapse frame	cell integration frame	number of cell sides	cell integration loc: x	cell integration loc: y			collapse loc: x	collapse loc: y	collapse frame	cell integration frame	number of cell sides	cell integration loc: x	cell integration loc: y
2.505	0.130909	1.95378			1.992	2.26113	1.37112			0.578491	0.0607547	1.49417	1.57092	6.152	6.433		6.94	6.833	4.645	2.945					172	246	64	46	5	834.4	737.6			130.5	1180.5	29	28	4	1419.5	988.75
2.85	0.278148	1.19756			2.067	1.94165	1.98492			0.469057	0.430185	1.17182	1.54023	6.16	8.182		13.824	15.327	13.522	13.183	8.924				128.5	357	49	47	4	648.75	660.5			165.5	990.5	31	29	4	742.75	1318.5
3.095	0.417407	1.31035			2.107	1.21424	1.788			0.152909	0.0952727	2.01495	1.74469	6.234	8.832		12.641	9.658	10.352	4.736					136	633	46	48	4	471.25	968			165.5	990.5	27	29	4	858.75	1286.75
3.266	0.00363636	1.62266			2.228	1.68006	4.4041			0.450727	0.264909	1.41389	1.01332	6.295	9.197		3.941	4.21	4.062						142	758	55	51	4	136.25	639.75			144.5	703.5	40	29	4	988.5	530.5
3.655	0.0148148	1.39663			2.588	2.08347	2.29229			0.316182	0.318	1.25919	1.56264	6.335	10.507		12.269	11.804	8.07	5.095	3.344				161.5	305	50	52	5	968.2	1229.6			190	803.5	34	29	5	1184.4	1068.2
3.677	0.0767925	1.65172			2.663	1.90882	2.14242			0.297719	0.227273	1.14025	1.31277	6.392	10.737		14.627	11.015	7.917	4.751	2.108				147.5	227.5	52	52	3	976	1056.67			175.5	1108.5	47	29	4	1261.75	1321
3.781	0.940727	1.67678			2.69	1.51246	1.27937			0.0886792	0.272222	1.64164	1.88739	6.405	10.991		8.466	8.281	3.524	2.51					160.5	555	54	53	5	353.4	573.8			221.5	1218	44	29	3	1261.83	1019.5
3.786	0.389434	1.73379			2.703	1.4857	0.861903			0.137222	0.0360377	1.25163	1.22429	6.49	11.246		3.244	4.55	2.97	2.678					189	432.5	48	54	4	161.375	549.375			213.5	1082	35	30	4	477.25	650
3.813	0.613091	1.70503			2.706	1.55794	0.612708			0.184545	0.160909	1.41005	1.02659	6.582	12.262		11.138	10.688	8.886	5.926	4.387				189	432.5	45	54	4	895.125	234.875			242	645.5	34	30	4	975.25	701
3.92	0.101698	1.51615			2.789	1.29577	1.58608			0.596607	0.174151	1.09284	1.31283	6.783	12.339		2.184	3.117							160	545	47	54	3	1158	795.667			216	943	45	31	4	363.5	688.75
3.947	0.163333	2.19506			2.823	1.85555	2.01716			0.188889	0.22	1.20362	1.11679	7.244	12.402		11.695	7.22	3.7						158.5	539.5	47	55	3	348.667	761.667			126	1434.5	30	31	5	505.6	1172.8
3.952	0.725818	1.59213			2.828	1.26842	1.0699			0.146364	0.270943	3.75905	1.35664	7.397	13.413		16.516	13.884	8.964	6.402	7.252				260	264	48	55	4	516	447.75			141	1314	41	31	4	939.75	991.5
3.953	0.324444	1.39084			2.834	1.38591	1.55106			0.0681481	0.0450943	1.3705	1.24969	7.793	13.907		8.19	3.802	1.909	2.503	2.234				124	1090	54	55	3	753.667	1136.67			238.5	559	37	31	3	959	915.333
4.002	0.77463	1.86908			2.89	1.34652	1.64777			0.67	0.581455	1.59097	1.47094	7.946	15.899		8.42	7.395	2.547	2.36					265	350	56	55	4	852.75	665			259.5	1036.5	35	31	3	1076.67	1620.67
4.046	0.123019	1.77239			2.892	1.09776	0.837108			0.00581818	0.0994545	1.06229	1.1317	8.229	16.104		9.597	9.395	7.318	5.589					254.5	523	59	56	4	189.25	429.25			275	438.5	32	31	5	1176.6	727.8
4.102	0.132264	1.55304			2.937	2.23903	1.69545			0.177636	0.0269811	1.39572	1.06416	8.27	16.526		10.876	8.431	6.016	3.766	3				327	343	49	56	4	743.75	1029.75			317.5	595	28	31	5	1284.4	1318.4
4.231	0.0983333	1.74866			2.957	2.04733	2.09575			0.188	0.0834545	1.36117	1.02545	8.671	16.602		15.53	16.571	11.692	8.774	7.083				321	480	61	57	4	467.375	311.125			317.5	595	27	31	4	1462	1266.25
4.326	0.345849	1.43279			2.973	1.60499	1.3374			0.185094	0.0144444	1.07859	0.919576	8.987	17.235		8.461	5.336	2.225	2.954	3.011				214	1050.5	59	57	4	1113.75	553			297.5	1124.5	36	31	4	1522.5	1444.5
4.369	0.288113	1.90123			2.996	2.00316	1.50197			0.162364	0.178302	1.20695	1.05349	9.449	17.458		17.748	14.341	8.374	6.994	4.318				410.5	258	62	58	4	271.25	348.5			266.5	767.5	43	32	4	682	571.75
4.414	0.229091	1.46351			3.002	1.84634	1.49927			0.515455	0.326	1.10565	1.30317	9.56	17.567		5.902	6.003	2.744	2.035					317.5	629	55	58	3	455.333	380.667			275	1271.5	35	32	4	995.25	1564
4.421	0.501698	2.35883			3.038	1.05062	1.22034			0.320727	0.324364	1.85615	1.02086	9.587	17.728		7.095	7.873	7.512	4.445	2.176				444.5	311	46	59	3	781	598.667			330.5	844	42	32	4	1143.75	1137.5
4.459	0.197736	1.98309			3.038	0.673159	0.852123			0.112727	0.229818	1.19424	1.05435	9.96	18.402		10.828	10.095	3.411	3.321					326	817.5	62	59	3	797	306.667			365	1038	44	32	3	1294	1529
4.537	0.201321	1.71745			3.055	1.57884	1.48041			0.240526	0.172727	1.14634	1.07605	10.179	18.612		9.421	6.132	2.703	3.536					353	575.5	52	59	4	940.125	822.125			327	1351	29	33	4	491	1001.62
4.586	0.147736	1.32617			3.073	1.79394	1.2589			0.257736	0.154364	1.11952	1.0569	10.431	19.142		7.305	8.166	8.049	3.27					236	1156	61	59	4	1142.5	118.25			306	460.5	41	33	5	595	1104.6
4.589	0.135556	1.85238			3.079	1.66833	2.0561			0.0898182	0.0301887	1.11676	1.13828	10.69	19.357		13.794	12.825	9.574	6.602	5.26				283	1050.5	49	60	4	465.5	983.75			414	1107.5	40	33	3	679.833	1362.83
4.784	0.138	1.37491			3.079	1.25385	1.22109			0.0894545	0.0335849	1.31608	1.15667	10.801	20.05		8.931	8.589	4.432	2.552	3.345				510.5	222.5	51	60	4	585.5	342.75			413.5	1118.5	36	33	4	1082.5	918.5
4.854	0.733208	1.47606			3.122	1.78419	1.54955			0.173818	0.105273	1.25561	0.970555	10.986	20.698		13.965	12.634	13.017	5.06	3.09				215.5	1212	51	61	5	580	815.4			404.5	1270	36	33	4	1162.5	830.75
4.921	0.087963	1.71093			3.122	1.1395	0.813649			0.050566	0.113273	1.78794	1.03118	11.165	21.003		8.428	8.161	3.268	4.774	6.526				440.5	378	48	61	4	769.5	945.5			390	502.5	42	33	3	1229.33	871.333
4.944	0.352593	1.88178			3.226	2.21632	2.12932			0.0976364	0.157818	1.07883	0.927468	11.214	21.781		8.664	7.743	6.727	6.153	5.08				547.5	177	52	61	4	947.625	819.375			229.5	1562	31	33	4	1556.5	1109.25
4.987	0.562264	1.07691			3.226	1.21542	0.725158			0.143519	0.479057	1.12669	1.16355	11.402	23.205		4.076	4.779	2.492	2.76	3.809				354.5	982	45	61	4	966	1147.25			434	860	38	34	4	360.625	993.625
5.037	0.114909	1.25683			3.259	2.14118	1.56793			0.0938182	0.139811	1.01183	1.58459	11.406	23.218		21.183	20.276	18.85	16.468	11.384				469.5	746	61	62	3	871.333	1148.33			364.5	382.5	38	34	4	491	1398.5
5.145	0.545965	1.17709			3.28	1.58441	1.76053			0.155849	0.118364	1.07178	1.0127	11.929	23.32		8.593	8.911	6.263	3.992	3.151				503.5	529	58	63	4	924.5	272.25			432.5	714.5	45	34	5	791.4	742.2
5.181	0.15717	1.31112			3.316	1.73453	2.58872			0.359259	0.0514545	1.01176	1.01974	12.079	25.532		2.418	5.344	6.372	4.323	2.659				697.5	297	61	64	4	120.75	179.75			444.5	744	43	34	3	824.167	1520.5
5.183	0.41	1.68662			3.316	1.37524	1.64132			0.142453	0.177925	1.23006	0.963019	12.367	25.636		9.319	7.226	2.783	2.119	2.048				726.5	270.5	64	64	4	178.25	233.25			304	1508	37	34	4	860	1455.25
5.283	0.133019	1.27639			3.324	1.6183	1.36998			0.164	0.168364	1.12889	0.992027	12.409	26.629		13.145	15.137	9.37	5.363					758	309	64	64	4	587.25	1188.25			394	400.5	38	34	3	1330.33	1524.67
5.334	0.530377	1.13032			3.35	1.74595	1.71426			0.0573585	0.248182	0.947765	1.03946	12.484	29.606		10.094	7.72	2.981	2.54	2.331				551.5	710.5	57	64	4	708.25	298.5			498.5	1005	30	35	4	239.75	646.25
5.379	0.107736	1.0781			3.397	1.34097	1.48606			0.0390741	0.118364	1.09644	1.17728	12.869	29.621		8.449	10.325	7.756	6.568	3.278				721.5	234.5	57	64	4	737	151.5			497	1165.5	30	35	4	290.5	1125.75
5.435	0.634182	1.22866			3.441	1.3107	1.04152			0.210182	0.223636	0.857144	0.734128	13.108	32.099		4.808	3.356	2.365	2.529					663.5	469	60	64	4	746.5	244.5			501	1172.5	30	35	3	771	862.667
5.467	0.194364	1.46486			3.45	1.75385	1.65963			0.0169811	0.0469811	1.06938	1.03248	13.288	39.49		12.22	9.232	2.749						655	469	57	64	4	800.75	386.75			450.5	468	42	35	4	867.5	901.25
5.489	0.360755	1.45071			3.457	1.3458	1.49402			0.140926	0.0916364	1.1247	0.984656	13.306	41.553		13.262	10.326	9.031	6.879	6.469				802.5	289	64	65	3	283.667	1077.33			420	363.5	38	35	3	1314.67	959
5.532	0.0750909	2.14585			3.466	1.31468	1.54135			0.12	0.190189	1.23726	1.20921	13.96	50.135		7.381	7.803	3.9	2.156					799	314.5	59	65	4	366	87.75			443	394	42	35	4	1325.25	906.75
5.57	0.434545	1.35031			3.481	2.13077	1.33801			0.530556		1.09108		13.968			19.471	17.54	13.266	12.135	6.714				369	1258.5	62	65	4	693.25	940			608	1046.5	46	35	4	1418.75	928.75
5.642	0.0735849	1.44605			3.493	0.897009	1.45889			0.107273		1.01091		14.344			16.562	11.446	8.079	6.638	5.503				626.5	601.5	62	65	3	1203.5	1200.5			490.5	1398	33	35	4	1563.5	1517.25
5.655	0.277455	1.22432			3.501	1.45378	1.57503			0.0986792		1.03399		15.097			11.997	9.25	7.495	5.057	2.739				422	1203	63							535.5	551	44	36	4	790.75	1440.5
5.766	0.51	1.35077			3.524	1.42573	1.59029			0.472545		1.04669		15.566			12.854	13.15	12.386	10.793	11.182				711.5	396	50							464.5	1463	39	36	3	809.333	782.667
5.786	0.236226	1.15508			3.556	1.29108	1.54571			0.156792		0.986312		15.685			19.578	17.012	12.731	7.094	8.527				651	720.5	57							400.5	1571	33	36	3	1475.67	1366.67
5.848	0.0472727	1.18541			3.588	2.21081	2.16647			0.12717		1.00045		15.727			13.393	11.787	6.504	4.445	3.072				725.5	368	46							403	1573.5	34	37	4	242.75	449
5.925	0.197143	1.46637			3.598	1.24583	1.26604			0.0589091		1.06621		16.314			12.59	10.376	9.584	8.361	5.297				585.5	800.5	53							593	1103.5	32	37	4	889.75	1597.5
5.952	0.221481	1.53898			3.608	1.3083	1.35044			0.115636		0.996572		17.211			9.648	11.187	9.438	6.047	2.785				877.5	232	48							619.5	797	40	37	4	1068.5	1476
5.998	0.237857	1.48875			3.622	1.58627	0.344497			0.413396		0.931346		17.706			3.228	5.054	2.948	2.271					896	241	53							524.5	373.5	29	37	4	1094	690
6.017	0.144444	1.45143			3.625	1.81806	2.09158			0.099434		0.935441		18.318			13.206	10.872	10.531	8.164	4.781				749.5	690.5	55							543.5	380	34	37	3	1338.33	820.667
6.038	0.111698	1.48737			3.631	0.98725	1.16103			0.111296		1.10989		18.507			7.318	6.188	3.405	2.421					754	585	50							615.5	643	30	37	4	1413	1200.75
6.152	0.578491	1.49417			3.633	1.89018	1.92668			0.189057		1.07322		19.198			8.373	8.695	5.81						589.5	904.5	51							623	782	42	38	4	233.5	1187
6.16	0.469057	1.17182			3.672	1.1447	2.09295			0.135926		1.00052		19.796			8.777	7.758	5.788						716.5	792	53							602	1334.5	46	38	4	517.75	1160.75
6.234	0.152909	2.01495			3.677	1.50856	1.64408			0.38		1.08812		19.801			13.211	12.144	9.946	7.68	2.561				1009.5	283.5	57							478.5	1472.5	40	38	4	671.75	556.25
6.295	0.450727	1.41389			3.681	1.803	2.64655			0.136415		1.00163		20.021			6.661	6.561	4.779	4.321	2.785				673.5	946.5	54							596.5	356.5	34	38	3	908.667	1118.33
6.335	0.316182	1.25919			3.681	1.91249	1.28361			0.211091		0.995965		20.291			6.912	5.605	3.721	3.347					964.5	295.5	46							587	404.5	42	38	4	938	1536.25
6.392	0.297719	1.14025			3.685	1.34972	1.54623			0.0942593		0.907154		20.359			14.491	14.156	11.743	8.927					826.5	541	49							695	746.5	43	38	3	1140.33	1615
6.405	0.0886792	1.64164			3.689	1.33853	1.1245			0.276604		1.05906		21.559			8.986	8.127	6.71	6.351	4.346				835	655.5	48							521	1510.5	47	38	3	1258.33	836.333
6.433	0.0607547	1.57092			3.713	1.69157	2.98643			0.0676364		0.936633		21.891			15.027	16.075	17.139	17.375	15.959				583	1192.5	58							620.5	428.5	48	40	3	98	893
6.49	0.137222	1.25163			3.713	1.15216	1.06239			0.171273		0.953553		22.691			10.471	10.302	9.135	8.346	8.259				861.5	588	50							619	457.5	48	40	4	310.75	1336.25
6.582	0.184545	1.41005			3.739	1.6143	1.34779			0.0856364		0.985408		22.858			9.335	8.149	6.381	6.608	8.638				707	865	57							673	882.5	31	40	3	575	726.667
6.783	0.596607	1.09284			3.753	1.75204	1.86778			0.101887		0.877255		23.131			10.339	10.275	10.067	7.13	3.999				640	1208	64							714	1170.5	37	40	4	597.25	874.25
7.244	0.188889	1.20362			3.755	1.46635	0.661651			0.0796364		0.915475		23.232			3.823	3.654	2.828	2.575	2.077				1108	336.5	45							677	460.5	48	40	4	884.75	972.25
7.397	0.146364	3.75905			3.781	1.27469	1.35658			0.0738182		0.911893		24.125			12.685	15.292	15.457	15.336	12.435				797.5	826	51							709.5	678	33	40	4	1099	1474.75
7.793	0.0681481	1.3705			3.797	1.65126	1.74051			0.102545		1.12088		24.536			8.358	5.802	3.566	2.135					893.5	677.5	55							637.5	380	42	40	4	1502	1365
7.946	0.67	1.59097			3.81	1.11122	1.19816			0.0116981		1.34305		25.891			10.943	9.912	8.475	8.457	7.33				1033	639	64							643.5	420.5	42	41	4	405.5	1577.25
8.182	0.430185	1.54023			3.843	1.71911	1.66536			0.10283		1.15946		26.098			6.281	7.459	3.642	2.037					765.5	956	52							706	427.5	42	41	5	417.4	1569.6
8.229	0.00581818	1.06229			3.89	1.74116	1.0318			0.224211		1.1412		26.162			9.789	8.968	8.487	6.667	3.996				922	830	52							649.5	347	33	41	3	452.333	482.667
8.27	0.177636	1.39572			3.928	1.65992	1.10394			0.15		1.00967		26.314			12.197	11.216	9.836	6.943	3.045				771	1146	57							766	871.5	35	41	3	608.333	1340.67
8.671	0.188	1.36117			3.936	1.07448	1.40889			0.273208		1.12473		26.394			14.428	14.693	11.175	10.48	8.325				1086.5	494	47							773	854	35	41	3	699	881.333
8.832	0.0952727	1.74469			3.948	1.41475	1.54185			0.230189		1.02642		27.927			13.222	13.06	8.455	7.389					1245	296	64							696.5	364	33	41	3	834	1302
8.987	0.185094	1.07859			3.982	1.32067	1.17519			0.238868		0.841797		27.979			12.05	9.33	2.583						1089	541.5	54							682.5	1355	33	41	4	970.75	1361.75
9.197	0.264909	1.01332			3.999	1.23019	1.3302			0.441698		0.891327		28.156			6.075	6.534	5.251	4.695	2.662				1065.5	794.5	58							793	746.5	33	41	3	1060.17	1558.17
9.449	0.162364	1.20695			4.006	1.02517	0.923566			0.201132		1.19664		28.625			12.671	12.461	7.881	6.683					1148.5	562.5	51							729.5	347	33	41	4	1237.5	918.5
9.56	0.515455	1.10565			4.012	1.81544	1.57662			0.0110909		0.948864		29.634			9.456	10.591	9.324	5.568					1111	666	57							743	377	37	41	3	1538.67	1162
9.587	0.320727	1.85615			4.015	1.60393	1.95025			0.198182		0.887066		30.57			10.012	9.968	9.249	5.327					879.5	1124	45							769	418	37	42	4	263.25	1272.25
9.906		1.6071			4.064	1.91424	1.61919			0.0167925		1.06071		31.537			5.753	5.972	7.275	4.275	3.172				879.5	1124	45							767.5	481.5	41	42	4	307.25	1505.75
9.96	0.112727	1.19424			4.083	1.39779	1.39257			0.130545		0.937842		33.202			10.58	10.939	10.197	9.501	5.44				852	1032.5	48							827.5	419	37	42	4	874.25	917.25
10.179	0.240526	1.14634			4.128	1.48019	1.73373			0.202453		1.04613		34.329			12.127	12.185	10.104	10.654	9.616				1065.5	822.5	45							860	899	34	42	4	1028.75	1200.5
10.431	0.257736	1.11952			4.131	1.58499	1.60161			0.159623		0.94215		36.562			11.248	10.133	6.729	3.257					1138.5	793.5	63							868.5	913	35	42	4	1132.25	1220.25
10.507	0.318	1.56264			4.198	1.2666	1.34125			0.303774		1.08819		39.638			16.045	16.063	13.676	13.212					947	1161	52							828.5	485.5	41	42	3	1176.67	1305.67
10.69	0.0898182	1.11676			4.208	1.09381	1.20896										11.157	12.048	8.82						1185.5	813	61							789	374	37	43	4	221.5	1547
10.737	0.227273	1.31277			4.229	1.23058	1.50115										15.276	15.273	13.597						983.5	1058.5	54							836.5	976.5	31	43	3	379.333	501
10.801	0.0894545	1.31608			4.234	1.10119	1.40427										14.383	13.594	8.46	4.26	4.285				1201.5	949.5	56							808	360.5	31	43	4	382.25	497.25
10.986	0.173818	1.25561			4.238	1.52495	0.798643										13.079	11.741	9.273	11.056					240.5	957.5	57							954	845.5	45	43	4	488	919.75
10.991	0.272222	1.88739			4.256	1.43815	1.45046										8.722	7.204	2.935						1087.5	1107	58							847.5	386.5	31	43	5	619	779.6
11.165	0.050566	1.78794			4.29	1.11724	1.15604										4.569	3.723	2.785	3.309					131	352	46							1022.5	1189.5	43	43	4	691.75	653
11.214	0.0976364	1.07883			4.32	2.04823	1.48609										5.894	8.998	7.881	3.125	2.351				1001.5	593.5	57							868	504.5	43	43	3	713.667	580.333
11.246	0.0360377	1.22429			4.335	2.21001	1.43629										14.414	14.327	11.563	13.142	9.531				250	252.5	53							900.5	552	43	43	3	942.667	575.333
11.402	0.143519	1.12669			4.379	1.56607	1.45051										9.4	9.881	6.08	3.09					230	962	57							933.5	992	30	43	3	1082.33	1105.33
11.406	0.0938182	1.01183			4.404	2.23233	1.15592										13.063	12.014	8.53	7.018	2.622				480	1257.5	49							884.5	479	41	43	3	1230	840.667
11.929	0.155849	1.07178			4.416	1.74368	1.4116										7.435	9.221	6.582	3.605					505.5	448.5	57							964	1002	33	43	4	1357.5	895.25
12.079	0.359259	1.01176			4.422	1.08395	1.25331										5.838	6.651	3.335	2.296					565.5	587.5	46							1005	1301	46	44	3	109.667	964
12.262	0.160909	1.02659			4.429	1.18986	1.43544										9.476	7.881	4.065						1122.5	109	50							879	411	32	44	3	216	942.667
12.339	0.174151	1.31283			4.456	1.71263	0.977534										11.788	9.082	6.076	4.428					858.5	259	46							1021	1195.5	41	44	4	440.25	738.25
12.367	0.142453	1.23006			4.457	1.74708	1.59301										14.607	14.007	14.145	10.283	7.135				858.5	259	45							894	371	31	44	3	524.333	510.667
12.402	0.22	1.11679			4.471	1.88487	1.7856										5.651	6.243	4.037	2.643					441.5	861.5	57							891.5	442	39	44	4	594.5	1266.25
12.409	0.164	1.12889			4.484	1.39118	1.43361										12.966	10.503	4.661						448	770.5	45							940	480.5	39	44	4	641	539.25
12.484	0.0573585	0.947765			4.484	1.36547	0.965213										13.065	12.56							1222.5	134.5	54							962	570.5	43	44	4	650.75	1087.75
12.869	0.0390741	1.09644			4.489	1.94549	2.90449										12.448	10.881	8.811	4.299	2.239				287	249	58							967.5	1357.5	40	44	4	689	741
13.108	0.210182	0.857144			4.521	1.29508	1.45901										13.486	12.592	7.976						1054.5	562	45							980.5	1420.5	27	44	4	754	1161.75
13.288	0.0169811	1.06938			4.525	1.02225	1.18244										7.109	7.539	4.495						863	532.5	64							930	432.5	32	44	4	1091	1041.25
13.306	0.140926	1.1247			4.584	0.867468	0.495958										8.741	8.258	7.703	6.063	6.989				727	1040	47							981	531	42	44	3	1190.67	1076.33
13.413	0.270943	1.35664			4.606	1.78292	1.26512										11.113	11.393	12.363	10.57	6.887				946	1237	46							1011	582	42	44	4	1417	1056
13.907	0.0450943	1.24969			4.628	1.23943	2.0257										14.603	13.926	8.193	4.82	3.324				1253.5	294	49							1088.5	1092.5	45	45	3	329	913.333
13.96	0.12	1.23726			4.628	1.75364	0.92008										6.396	4.957	3.159						249	345	51							1086	1120	44	45	4	419.25	1269
13.968	0.530556	1.09108			4.673	1.1837	1.25217										7.892	9.668	8.822	7.846	6.372				330.5	782	61							1048	603	42	45	4	439.125	1095.62
14.344	0.107273	1.01091			4.688	1.37043	1.83578										8.072	6.841	4.05	6.515	4.667				451	309.5	55							1072.5	632.5	42	45	4	440.75	1103.25
15.097	0.0986792	1.03399			4.689	1.24974	0.976449										15.793	14.715	5.904	4.841					981.5	710	53							1065.5	572	42	45	4	790	1066.5
15.566	0.472545	1.04669			4.695	1.1246	1.28555										11.248	9.033	9.531	4.811					1228	571	49							1021	465.5	35	45	3	987	776.667
15.685	0.156792	0.986312			4.707	1.17964	0.981549										14.065	11.242	8.765	4.45	2.678				942	818	58							1087	651.5	46	45	4	1369.75	897.5
15.727	0.12717	1.00045			4.713	1.45756	1.19465										8.739	8.376	7.124	5.91	4.71				356	567	49							1087	651.5	27	46	4	215.5	944.75
15.899	0.581455	1.47094			4.724	0.851948	1.07208										12.799	13.325	13.601	12.381	9.437				354.5	895	46							982.5	407.5	32	46	3	427.667	715.667
16.104	0.0994545	1.1317			4.726	2.40349	1.0661										6.921	8.395	6.085	4.655					444	387	46							996.5	454.5	32	46	3	868.667	786
16.314	0.0589091	1.06621			4.726	1.23449	1.07695										6.249	6.065	4.926	2.662	2.907				547	702	54							1052.5	527.5	37	46	4	953.5	844.5
16.526	0.0269811	1.06416			4.775	1.51179	1.41335										11.655	11.038	9.476	9.098	8.435				710.5	54	57							1130	942.5	48	46	4	1359.25	1173.5
16.602	0.0834545	1.02545			4.832	2.05697	1.54379										13.827	12.517	11.292	8.515	6.174				773.5	261.5	64							1129.5	629.5	42	46	4	1463	1123.75
17.211	0.115636	0.996572			4.839	1.73353	2.14558										11.868	11.119	9.016	7.841	4.991				1039.5	450	51							1107	750.5	42	47	3	179.333	1101.17
17.235	0.0144444	0.919576			4.871	1.64993	0.924024										2.906	5.079	4.03	3.57	3.476				1039.5	450	45							1142.5	678.5	46	47	4	230.75	1048.25
17.458	0.178302	1.05349			4.875	1.38944	1.53706										6.801	6.287	6.357	11.274	13.657				477.5	967.5	47							860.5	1558.5	29	47	4	1112.25	1034.5
17.567	0.326	1.30317			4.886	1.33754	0.248886										13.952	14.01	9.6	3.774					641	658	46							1101	521.5	35	48	4	509.5	538.25
17.706	0.413396	0.931346			4.905	1.20819	1.17582										16.354	15.258	14.869	14.197	12.663				641	658	45							1079.5	563	34	48	3	690	556.333
17.728	0.324364	1.02086			4.929	1.46141	1.18436										6.676	6.659	6.342	6.614	6.021				867	917.5	48							1052.5	450.5	32	48	3	744.333	520.333
18.318	0.099434	0.935441			4.995	1.23197	1.26147										14.364	14.157	13.979	14.781	11.643				939.5	961	47							1121.5	570.5	35	49	4	613.25	1033
18.402	0.229818	1.05435			5.016	1.07863	0.862549										13.003	12.216	11.624	11.239	12.046				943.5	1063	46							1063.5	492.5	32	49	3	953.667	1224
18.507	0.111296	1.10989			5.031	1.50564	1.38713										10.054	9.472	9.77	9.299	6.479				1215.5	452	45							1184.5	1076	43
18.612	0.172727	1.07605			5.034	1.48792	1.51483										18.959	17.014	12.413	9.332	4.91				502	449	46							1183	773	46
19.142	0.154364	1.0569			5.037	1.72525	1.6503										5.599	6.413	4.342	3.008	2.421				645	661	46							1176.5	721	46
19.198	0.189057	1.07322			5.068	1.41685	0.803024										9.533	10.24	7.923	6.728	3.606				775	289.5	51							1217.5	813.5	48
19.357	0.0301887	1.13828			5.068	1.30826	1.57196										4.845	4.111	5.33	4.738	5.005				775	289.5	45							1177.5	643	37
19.796	0.135926	1.00052			5.079	1.66203	1.61768										11.574	11.475	10.79	9.875	5.431				913	160	47							1242.5	776.5	46
19.801	0.38	1.08812			5.112	1.37254	0.865768										6.354	6.659	4.821	3.372	3.347				930.5	955.5	46							1168	608	37
20.021	0.136415	1.00163			5.122	1.53058	1.9313										5.402	4.776	4.424	2.711					973	1056	51							1159.5	598	35
20.05	0.0335849	1.15667			5.137	1.64473	1.17648										9.165	13.165	11.145	8.816	6.302													1177.5	553.5	35
20.291	0.211091	0.995965			5.143	2.46348	1.70772										13.389	12.292	10.172	7.906	4.392													1252	643	37
20.359	0.0942593	0.907154			5.171	1.36787	0.725439										14.881	17.467	17.474	14.955	11.361													1252	643	27
20.698	0.105273	0.970555			5.173	0.947168	1.69477										4.999	5.066	4.333	4.04	4.813													1130.5	1147.5	31
21.003	0.113273	1.03118			5.193	1.45068	2.42489										5.212	5.168	5.27	4.59	3.248													1211.5	605	35
21.559	0.276604	1.05906			5.199	1.27365	1.29915										10.16	9.051	7.787	6.821	6.419													1127.5	499.5	29
21.781	0.157818	0.927468			5.202	1.2473	1.49111										13.654	13.369	12.537	10.838	9.521													1248	704	37
21.891	0.0676364	0.936633			5.206	1.49399	1.20935																											1143.5	528	29
22.691	0.171273	0.953553			5.211	1.4445	1.439																											1232.5	920	40
22.858	0.0856364	0.985408			5.211	0.894775	0.943295																											1131	1340	36
23.131	0.101887	0.877255			5.227	1.47758	1.51342																											1176	541	31
23.205	0.479057	1.16355			5.269	2.14356	1.19003																											1266.5	831.5	48
23.218	0.139811	1.58459			5.285	1.52939	1.78151																											1072.5	435	29
23.232	0.0796364	0.915475			5.294	0.959399	0.808213																											1100.5	467	29
23.32	0.118364	1.0127			5.346	1.50967	0.653028																											1206.5	569	31
24.125	0.0738182	0.911893			5.384	1.30312	1.47289																											957	1579	28
24.536	0.102545	1.12088			5.418	1.7115	1.17804																											1221	1195	41
25.532	0.0514545	1.01974			5.437	1.13572	1.20187																											980.5	1568	31
25.636	0.177925	0.963019			5.48	1.56611	1.04242																											1194.5	533	29
25.891	0.0116981	1.34305			5.511	1.43011	1.72223																											1133	1282	31
26.098	0.10283	1.15946			5.518	1.44108	1.39782																											1246.5	587.5	33
26.162	0.224211	1.1412			5.585	1.26716	1.07774																											1266	621.5	33
26.314	0.15	1.00967			5.592	2.02871	0.887958																											1280	1016	47
26.394	0.273208	1.12473			5.593	1.89225	0.950626																											1156.5	459.5	29
26.629	0.168364	0.992027			5.655	1.34755	1.43961																											1174.5	1071	28
27.927	0.230189	1.02642			5.689	1.04987	1.10227																											1305.5	773	40
27.979	0.238868	0.841797			5.69	2.11731	1.47774																											1296	733	40
28.156	0.441698	0.891327			5.702	1.16057	1.01731																											1289.5	622	35
28.625	0.201132	1.19664			5.742	1.11637	0.607862																											1301.5	656	35
29.606	0.248182	1.03946			5.818	1.76371	1.48169																											1317	812.5	48
29.621	0.118364	1.17728			5.829	1.47943	1.29206																											1302	706.5	35
29.634	0.0110909	0.948864			5.845	1.35387	0.949517																											1274.5	587.5	30
					5.85	1.1129	1.3812																											1251.5	553	30
					5.86	1.05866	0.578735																											1333.5	805	40
					5.871	0.958613	0.75807																											1322	736	35
					5.904	1.15789	1.12867																											1189.5	1350	33
					5.907	1.34307	0.346232																											1315.5	624	33
					5.91	1.27068	0.885602																											1349	665.5	35
					5.921	1.54209	1.14081																											1238	531	29
					5.942	1.62232	1.25121																											1237.5	497.5	29
					5.948	1.23974	1.37616																											1275.5	534	29
					5.981	1.15419	1.14847																											1322	970	35
					5.982	1.72168	1.76066																											1267	941	28
					6.021	1.04022	0.671818																											1238	1180	30
					6.094	1.6021	1.05275																											1371	864.5	47
					6.13	1.2128	1.02642																											1089	1543	29
					6.134	1.14559	1.38142																											1415	907.5	47
					6.146	1.44296	1.34454																											1315	615	30
					6.156	0.996336	1.37915																											1322	568	30
					6.163	1.19352	0.676281																											1374	787	40
					6.165	1.07166	1.37984																											1358	833	38
					6.171	2.23229	1.678																											1342.5	647.5	31
					6.178	1.06946	0.969445																											1362.5	616	30
					6.192	1.27991	1.48374																											1418.5	1054	43
					6.273	1.71384	2.49485																											1407	842	40
					6.276	1.29197	1.25625																											1375	681	31
					6.278	0.997741	0.921673																											1373.5	751	37
					6.316	1.00516	1.05717																											1402.5	785	37
					6.345	1.30068	1.05328																											1388.5	733.5	35
					6.345	0.611754	0.74037																											1401	712.5	32
					6.351	1.05553	1.22905																											1440.5	754.5	32
					6.352	1.34769	1.45901																											1441	1101.5	41
					6.388	0.80308	1.19057																											1459.5	956.5	48
					6.418	1.13573	0.660937																											1467	996.5	48
					6.44	1.19577	1.16719																											1434	826	38
					6.442	1.4367	1.51829																											1439.5	878.5	39
					6.443	1.47051	0.796976																											1414	687	31
					6.452	1.18331	1.14972																											1479.5	860	38
					6.46	1.15848	0.825345																											1480.5	935.5	39
					6.463	1.27399	1.37874																											1400	645	29
					6.488	0.991806	0.933001																											1436.5	687.5	29
					6.491	1.08932	0.890139																											1487	1025.5	48
					6.531	1.33444	0.872697																											1384	1326.5	41
					6.536	1.03867	0.688165																											1495	1163.5	27
					6.576	1.168	0.934705																											1474	804	37
					6.578	0.716989	0.732035																											1510	1065.5	48
					6.592	1.47373	1.16578																											1543.5	1114.5	48
					6.592	1.3137	1.46014																											1505.5	1002	44
					6.608	1.12009	1.1491																											1411	1199	36
					6.611	0.907222	1.04736																											1531	1034.5	44
					6.613	1.12766	1.22282																											1495	846	35
					6.619	1.75009	1.10885																											1502.5	896	35
					6.62	1.61763	1.21422																											1480	798.5	32
					6.645	1.45086	1.74451																											1480.5	825	32
					6.673	0.825876	1.13979																											1280	1535.5	31
					6.676	1.27376	1.16487																											1553	919	39
					6.688	1.13133	1.02215																											1472.5	723.5	29
					6.688	1.0795	1.24807																											1567.5	980.5	39
					6.712	1.52206	1.23785																											1520.5	833	32
					6.764	1.01358	0.989918																											1510	765	29
					6.814	0.675387	0.58396																											1593	1134	48
					6.845	1.10223	1.16466																											1373.5	1408.5	29
					6.856	0.902917	2.14391																											1543	914.5	35
					6.881	1.06738	0.851138																											1583.5	1025	41
					6.885	1.47322	1.36541																											1589.5	1079.5	41
					6.9	1.14519	1.11981																											1531	736	28
					6.903	1.1114	1.68529																											1529	775	28
					6.924	1.26991	1.37391																											1602.5	954.5	39
					6.942	0.974982	0.831916																											1507	1013.5	30
					7.012	1.14042	1.18431																											1555	844	31
					7.031	1.04171	0.947921																											1613.5	1011.5	39
					7.038	0.916576	1.74367																											1557.5	807.5	31
					7.053	1.14243	0.987465																											1556.5	884.5	32
					7.072	1.02726	1.25819																											1551	924.5	32
					7.09	1.59059	1.46081																											1559.5	776	28
					7.091	1.75556	0.94471																											1596.5	856.5	31
					7.144	1.45469	1.14615																											1593.5	942.5	32
					7.172	1.21566	1.21185																											1549.5	1034.5	29
					7.2	1.46742	0.892047																											1527	1365	32
					7.209	1.12174	1.31572																											1444.5	1520.5	30
					7.216	0.948335	1.19695																											1517	1434	31
					7.224	1.85291	1.23719																											1575.5	1489	28
					7.227	1.10135	0.889399																											1586	1505.5	28
					7.228	1.66131	1.55466																											754	1076	38
					7.251	1.42448	1.41781																											901.5	1120	37
					7.258	2.28174	1.57737																											372	1491	33
					7.273	0.994296	1.20456																											1076.5	837	40
					7.324	0.869615	1.06189																											1122	501.5	32
					7.358	1.1753	0.961879																											1126	948.5	48
					7.385	1.75153	1.33575																											591	870	33
					7.412	1.29972	1.11703																											540	395.5	42
					7.418	1.27398	1.08946																											1378	881	30
					7.425	1.29208	0.981846																											1125.5	1142	31
					7.452	1.10948	0.879068																											1244.5	574.5	31
					7.458	1.13282	0.551549																											1441	1040	33
					7.504	1.1729	1.30114																											495.5	900.5	30
					7.511	0.983178	1.19819																											495.5	900.5	27
					7.53	0.952779	1.26006																											756	448	41
					7.555	1.85905	0.839582																											888	406	37
					7.556	0.94283	1.2013																											1243.5	1149.5	28
					7.565	1.42177	1.33179																											1476	676.5	29
					7.583	1.42357	0.629022																											549.5	1251	30
					7.583	1.38468	1.54867																											1249.5	1322	28
					7.591	1.03206	1.04892																											1249.5	1322	27
					7.596	1.12853	0.78773																											1249.5	1025.5	28
					7.614	1.47012	1.2481																											1023	1237	31
					7.622	1.19033	1.12857																											1023	1237	27
					7.65	1.155	0.886072																											1493	765.5	32
					7.684	1.13088	0.973073																											1502	1462	29
					7.703	1.05103	0.880213																											384	633	37
					7.705	1.50557	1.15287																											449.5	398.5	28
					7.71	1.36558	1.1984																											506	1177.5	30
					7.728	1.21389	0.932789																											582.5	726.5	41
					7.737	1.32132	1.17044																											555	708.5	43
					7.767	1.01496	1.09367																											670.5	1367	32
					7.78	1.1211	0.99516																											820	1520	33
					7.784	1.3146	1.53232																											961.5	717	28
					7.785	1.40306	1.27994																											1124	1222.5	42
					7.787	1.17295	1.05411																											1124	1222.5	27
					7.787	0.999394	0.838449																											1124	1222.5	27
					7.802	0.990847	0.838338																											117	1028	27
					7.82	1.58538	4.31108																											221	526.5	27
					7.837	1.30256	1.31948																											421	1192.5	48
					7.855	1.2438	1.4661																											404.5	400	42
					7.865	1.0393	0.940757																											477.5	649	29
					7.889	1.00223	1.22084																											650.5	1551	27
					7.896	0.977547	1.54627																											733	332.5	31
					7.91	0.759148	0.696686																											768.5	347	31
					7.926	1.09635	0.981815																											755.5	418.5	41
					7.935	0.989018	0.943171																											805.5	320	31
					7.939	1.39494	1.14593																											851.5	1289.5	28
					7.982	0.728417	0.947625																											986	535	28
					7.992	1.38637	1.27397																											1132.5	851.5	29
					8.002	0.729737	0.88668																											1311	642.5	29
					8.023	1.53138	0.865027																											1311	642.5	27
					8.023	1.28594	0.644215																											110	451	33
					8.036	0.96482	1.12444																											110	451	27
					8.106	1.05466	1.18181																											145	445	33
					8.11	1.26039	1.01983																											245	398.5	32
					8.12	1.24688	1.3105																											262	352.5	29
					8.121	1.12231	1.07615																											241.5	1185.5	37
					8.133	1.70348	1.51002																											277	386	32
					8.155	1.18607	0.708665																											287	367.5	29
					8.172	0.881515	0.98083																											308	344.5	29
					8.205	0.860919	0.79624																											285.5	382	37
					8.225	1.05698	1.30742																											324	377	37
					8.256	1.32119	0.974595																											365.5	322.5	29
					8.266	1.45609	2.02623																											370.5	691.5	28
					8.267	1.6184	1.41875																											338	343.5	37
					8.27	0.947528	0.790562																											415.5	329	29
					8.278	1.0475	1.13867																											458	308	29
					8.32	0.912981	1.04595																											444.5	326.5	34
					8.326	1.116	1.30606																											444.5	326.5	27
					8.355	1.09524	0.805814																											483.5	350	34
					8.36	1.51561	1.6293																											526.5	330.5	34
					8.366	1.17057	1.22275																											526.5	330.5	27
					8.382	1.23827	1.06975																											540	299	30
					8.391	1.11483	0.805205																											565	298	30
					8.393	1.1734	0.840074																											594	288	28
					8.409	0.96494	1.05374																											615.5	313.5	28
					8.414	1.11026	1.00639																											640.5	337	28
					8.442	0.916861	0.76214																											643	945	29
					8.451	1.21293	1.16991																											643	945	27
					8.451	1.10467	0.793367																											664.5	321.5	28
					8.453	1.37168	1.09846																											686	298	28
					8.467	1.00019	1.2709																											705	313.5	29
					8.481	1.11654	1.03474																											705	313.5	27
					8.519	1.05672	1.19249																											746.5	1445.5	31
					8.54	0.986571	0.978338																											746.5	1445.5	27
					8.548	0.88099	1.00206																											748.5	297	29
					8.565	1.10973	1.1019																											795	294.5	28
					8.566	1.15659	0.794116																											835.5	305.5	28
					8.567	0.912889	1.10828																											835.5	305.5	27
					8.589	0.738151	0.454336																											880.5	324	29
					8.591	0.842332	0.980802																											922	354	29
					8.603	0.832823	0.98772																											941.5	325.5	28
					8.63	0.958984	1.04239																											956.5	375	28
					8.651	1.18906	1.21451																											1000.5	391	28
					8.665	0.926796	0.820925																											1029.5	360	28
					8.682	0.812762	0.829272																											1045.5	403.5	28
					8.685	1.10579	1.23202																											1081	413.5	28
					8.692	1.16123	0.964555																											1388	1154	27
					8.725	1.07232	1.1701																											1404	1167.5	27
					8.726	1.0555	1.09763																											1404	1167.5	27
					8.729	1.02998	0.903821																											1404	1167.5	27
					8.73	0.639865	0.276276																											1404	1167.5	27
					8.731	1.46532	2.87874																											1404	1167.5	27
					8.74	0.834811	1.01463																											1404	1167.5	27
					8.761	1.67164	1.0761																											1444	1271.5	30
					8.78	1.04707	0.940565																											1444	1271.5	27
					8.783	0.982017	1.3996																											1444	1271.5	27
					8.838	1.38297	1.25535																											1506	1112	29
					8.842	0.812266	0.393739																											1599.5	1119.5	37
					8.861	1.49082	2.11245																											1599.5	1119.5	27
					8.867	1.2551	1.37761
					8.879	1.10259	1.19024
					8.895	1.41464	1.57543
					8.912	1.08093	0.824888
					8.915	1.26489	1.57978
					8.944	1.00163	1.07455
					8.949	1.05423	0.981867
					8.96	1.04812	1.01308
					8.967	1.25089	0.878598
					9.017	1.12366	1.40219
					9.094	1.08325	1.10196
					9.134	0.774898	1.2028
					9.14	1.282	1.74556
					9.145	1.45165	1.3551
					9.152	1.1294	1.12869
					9.153	0.87341	0.87812
					9.183	1.09082	0.750722
					9.184	1.01932	0.855517
					9.186	1.21516	1.52315
					9.206	0.890238	0.883855
					9.211	0.704899	0.595597
					9.213	1.17274	1.23204
					9.222	1.20432	1.20082
					9.225	1.45964	2.24917
					9.23	1.1023	1.18781
					9.233	0.959368	1.49237
					9.236	1.17885	1.25176
					9.237	1.03874	0.721117
					9.258	0.852079	0.967401
					9.27	0.969726	1.17115
					9.303	1.56189	1.13473
					9.306	1.28641	1.17954
					9.308	0.818484	0.773789
					9.321	1.04752	0.999834
					9.337	0.95749	1.20192
					9.352	1.31222	1.22918
					9.364	1.278	1.32438
					9.388	1.22761	1.45786
					9.397	1.35693	2.15716
					9.436	0.960051	0.586216
					9.471	1.17834	1.12334
					9.473	0.995476	0.883648
					9.479	0.783547	1.1602
					9.485	1.4426	0.853416
					9.501	1.01717	0.879497
					9.513	1.28533	1.0462
					9.516	1.30059	0.836057
					9.518	0.954026	0.845686
					9.527	0.774713	1.04596
					9.528	2.10301	1.37359
					9.533	0.827362	0.738686
					9.534	1.6689	1.15723
					9.561	0.642746	0.954563
					9.567	0.870469	1.12149
					9.583	1.00836	0.976867
					9.655	1.18523	1.10942
					9.677	1.17723	0.948414
					9.689	1.40993	1.96275
					9.691	0.828215	0.881827
					9.713	1.76986	0.893291
					9.73	1.49765	2.11223
					9.758	0.758002	0.986916
					9.76	1.17889	0.864528
					9.775	1.54466	1.24563
					9.79	0.856885	0.689451
					9.804	0.972432	1.23482
					9.831	1.14773	1.1274
					9.836	1.03048	0.928658
					9.875	0.922925	1.20589
					9.879	1.33586	1.26408
					9.88	1.01683	0.818549
					9.882	0.724717	0.90408
					9.896	0.939853	1.16422
					9.901	1.01754	1.13876
					9.913	0.814362	0.893138
					9.936	1.08058	1.16577
					9.961	1.1786	1.19151
					9.993	0.960163	0.979366
					9.996	1.05414	0.951367
					10.01	0.972446	1.04586
					10.015	1.65045	1.30066
					10.019	0.794502	0.908577
					10.027	1.00903	1.45914
					10.043	1.00053	1.11879
					10.043	0.765631	0.929111
					10.046	1.00476	1.56371
					10.05	0.942556	1.44913
					10.052	1.14446	1.28806
					10.056	1.34012	1.43791
					10.087	1.39599	1.12235
					10.09	1.02055	1.14901
					10.113	0.939301	0.931076
					10.114	0.959894	1.08067
					10.123	1.15306	1.03607
					10.124	1.46109	1.20472
					10.125	0.905142	1.16759
					10.129	1.36053	0.653931
					10.135	1.21169	0.821997
					10.138	0.925974	0.914284
					10.142	0.839044	0.998613
					10.173	0.982966	1.20975
					10.179	0.995785	0.816934
					10.201	1.22253	1.01613
					10.229	0.945554	0.780664
					10.24	0.743517	0.715549
					10.247	1.1884	0.928401
					10.248	0.809093	1.07003
					10.249	1.30538	1.17492
					10.279	0.844215	1.15574
					10.281	1.16901	1.02184
					10.288	1.51597	1.42151
					10.299	0.779025	0.499743
					10.303	1.08443	0.645491
					10.318	1.0509	1.05285
					10.333	1.16461	1.00753
					10.343	1.21126	1.65455
					10.365	0.664181	0.939113
					10.366	1.33781	1.83521
					10.369	1.07421	0.950878
					10.384	1.19685	1.37264
					10.403	0.913793	0.835679
					10.433	1.18626	1.38655
					10.452	1.06775	0.839043
					10.454	1.00198	1.24353
					10.471	0.979532	0.981498
					10.496	1.03316	1.24711
					10.499	1.12094	1.32587
					10.506	1.47645	0.984926
					10.52	1.0766	1.06177
					10.528	0.95014	0.924806
					10.532	0.911139	0.903327
					10.542	1.05517	1.09259
					10.542	0.904438	0.896879
					10.58	0.855649	0.191904
					10.59	0.810003	0.779192
					10.592	0.828084	0.715936
					10.608	0.760153	0.548216
					10.62	0.886339	0.986829
					10.633	0.836844	0.967532
					10.648	1.12395	1.58605
					10.654	1.07047	1.41765
					10.687	1.24504	1.06727
					10.706	1.12775	1.27572
					10.707	0.963295	0.979096
					10.709	0.917071	1.18982
					10.712	0.921089	1.12886
					10.714	1.00098	1.30552
					10.718	1.08819	0.890795
					10.725	0.944612	1.35017
					10.734	0.817243	1.07922
					10.75	1.2178	1.24564
					10.774	1.00216	0.731517
					10.79	0.887165	0.883022
					10.793	1.25198	1.18545
					10.794	0.935116	0.612025
					10.833	0.732298	0.775639
					10.862	0.822932	0.95396
					10.864	1.25649	1.02953
					10.877	0.889198	0.926307
					10.878	1.10014	1.18836
					10.879	1.0527	1.10862
					10.892	1.06875	1.03734
					10.895	0.942346	0.895371
					10.896	1.02002	1.52725
					10.896	0.99123	1.03567
					10.926	0.908305	0.910854
					10.943	0.843537	0.587575
					10.948	1.0964	1.02306
					10.968	1.22026	1.17732
					10.975	1.24256	1.0024
					10.988	0.823878	1.02897
					10.988	1.43508	1.2177
					10.996	1.03803	1.07882
					11.014	1.13405	0.7682
					11.032	1.06495	1.2234
					11.049	1.06908	1.03683
					11.052	0.882741	1.0383
					11.055	0.714104	0.869712
					11.059	0.977178	1.21886
					11.073	1.53982	1.12594
					11.087	0.976301	0.760393
					11.09	0.872371	1.0558
					11.098	0.935736	0.884348
					11.1	0.942599	1.01815
					11.118	0.998051	1.08504
					11.122	0.808292	1.09571
					11.122	0.809259	0.802647
					11.123	1.00368	0.984512
					11.165	1.05241	1.0214
					11.182	0.730128	0.763676
					11.2	1.53607	1.2703
					11.2	0.907252	0.953736
					11.202	1.29995	1.5009
					11.206	1.06673	1.23729
					11.21	0.796311	0.964251
					11.219	1.00337	1.0456
					11.247	1.18921	0.89605
					11.257	0.736435	1.18897
					11.259	1.22411	0.476071
					11.26	0.860475	0.978872
					11.268	1.0802	1.40709
					11.29	1.0023	1.1248
					11.313	0.841821	0.883876
					11.319	1.21796	1.43415
					11.331	0.943094	0.945266
					11.337	1.14329	1.20274
					11.34	1.01127	1.02068
					11.341	0.899104	1.55786
					11.343	1.07061	1.43274
					11.364	1.23354	0.768737
					11.369	1.06438	0.753772
					11.37	1.07471	0.92814
					11.383	0.955126	0.928564
					11.389	0.918696	1.07903
					11.456	1.80667	0.960681
					11.468	1.07947	0.607093
					11.494	0.664782	1.01002
					11.519	0.695238	0.883719
					11.537	0.769559	0.75565
					11.56	1.07788	0.99645
					11.564	1.18139	0.970896
					11.573	1.0417	1.07371
					11.576	0.804736	0.999636
					11.576	1.11212	0.979774
					11.594	1.16535	0.888982
					11.612	0.785611	1.34308
					11.617	0.906618	1.01002
					11.629	1.1279	1.20088
					11.631	0.933838	0.907981
					11.641	0.976481	0.706984
					11.646	0.748625	0.793863
					11.651	0.862182	0.795792
					11.665	0.875461	0.730023
					11.746	0.817398	1.07846
					11.747	0.790992	0.940778
					11.757	1.11463	0.986333
					11.758	1.04146	0.996336
					11.76	1.33463	1.31846
					11.776	0.669574	0.836935
					11.778	0.949212	1.01976
					11.786	0.979862	1.25389
					11.797	1.10442	0.839072
					11.804	0.852545	0.93648
					11.804	0.855388	0.986039
					11.818	0.665131	0.858606
					11.82	1.03723	0.974473
					11.838	1.53265	1.10635
					11.843	0.982854	0.889925
					11.844	1.08683	1.31586
					11.848	1.05148	0.953328
					11.86	0.636812	0.825758
					11.865	0.887792	1.08417
					11.869	1.01371	0.612448
					11.869	1.24344	0.693154
					11.878	0.657195	0.951418
					11.882	1.18781	0.926628
					11.926	0.817719	0.79309
					11.975	0.831653	0.982366
					11.977	1.0935	1.24854
					11.998	0.81361	1.11145
					12.006	1.06437	1.02773
					12.02	0.978898	0.83039
					12.029	0.759449	0.938784
					12.036	1.32978	1.28639
					12.038	1.1662	1.04482
					12.048	1.35855	1.10628
					12.052	1.0162	0.891061
					12.074	0.90319	1.26458
					12.118	0.819412	1.15367
					12.135	0.884514	1.13782
					12.135	0.846965	0.945939
					12.144	1.19709	1.00734
					12.148	0.887917	0.925769
					12.156	0.859334	1.14629
					12.159	1.1212	0.974218
					12.185	1.40362	0.966003
					12.196	1.19316	0.965378
					12.2	0.847824	1.02654
					12.2	0.848535	0.982558
					12.202	1.03036	1.20618
					12.203	1.11707	0.661922
					12.218	1.11171	1.07348
					12.228	0.884667	0.716387
					12.237	0.79812	0.732663
					12.237	0.827752	0.537026
					12.245	0.685915	0.974177
					12.248	1.11547	1.00581
					12.253	0.879489	1.20016
					12.262	0.71951	1.27033
					12.27	0.869584	0.870558
					12.273	0.821176	0.963105
					12.279	1.00762	1.19143
					12.286	0.970037	1.20207
					12.291	1.93403	1.41449
					12.296	1.14043	1.07254
					12.303	1.19017	1.1872
					12.303	1.13098	0.784538
					12.318	0.825809	0.680164
					12.326	1.21925	1.0778
					12.33	0.994783	0.976591
					12.334	0.974599	1.31829
					12.347	1.40255	1.16104
					12.349	0.810403	1.09819
					12.353	0.784178	0.88144
					12.376	0.74959	0.981903
					12.377	0.948751	1.05073
					12.378	0.983226	2.38575
					12.379	0.822318	0.702951
					12.382	0.869678	1.25604
					12.387	1.06597	1.10453
					12.387	0.987568	1.12073
					12.389	0.653168	1.02631
					12.392	1.05237	0.907203
					12.394	1.35095	0.955822
					12.399	1.39886	1.06703
					12.414	1.00317	0.770513
					12.415	1.30915	1.76615
					12.417	0.902062	1.10536
					12.42	1.16636	1.52062
					12.427	0.85887	0.280373
					12.439	0.722528	1.12431
					12.45	1.47751	1.11941
					12.455	1.15114	0.870927
					12.461	1.38726	1.28899
					12.479	1.01303	1.06964
					12.483	0.905488	1.33606
					12.493	0.835692	0.831935
					12.499	1.02223	0.801264
					12.513	1.01101	0.971951
					12.536	1.02147	1.13785
					12.544	1.00981	1.07914
					12.549	0.803177	0.988402
					12.554	1.10388	1.08675
					12.56	1.17688	1.16964
					12.566	0.895617	0.959126
					12.579	1.25105	0.972907
					12.58	1.23239	1.06326
					12.598	0.907151	0.852419
					12.601	0.752539	0.874335
					12.62	1.26497	0.990777
					12.634	1.01735	1.03018
					12.638	0.863263	1.05798
					12.649	0.907855	1.09044
					12.65	0.638671	0.710229
					12.65	1.02464	0.893208
					12.653	0.787731	1.04755
					12.657	0.909617	0.681651
					12.658	1.19466	0.979042
					12.678	0.884383	1.03514
					12.698	1.27366	1.05004
					12.71	1.0304	1.05129
					12.718	0.949279	0.868173
					12.719	1.11492	0.898622
					12.72	1.38584	1.29979
					12.72	1.12801	0.8506
					12.729	0.779654	1.10976
					12.731	0.965154	0.973794
					12.734	1.04412	0.90586
					12.736	1.00862	1.32387
					12.743	0.76777	0.72961
					12.75	0.956414	1.14638
					12.754	1.33412	1.23264
					12.755	0.696892	0.561096
					12.765	0.887096	0.973732
					12.798	1.71722	1.08973
					12.806	0.863522	1.16876
					12.812	1.06647	1.3145
					12.819	1.17509	1.17697
					12.832	1.13758	0.996071
					12.834	0.970933	0.74959
					12.865	0.808217	1.17075
					12.877	0.901613	1.01232
					12.886	0.623659	0.74618
					12.904	0.896006	1.17249
					12.908	0.891209	0.851258
					12.93	0.880824	0.734681
					12.95	0.717052	1.0944
					12.956	0.976497	1.07105
					12.963	0.718582	1.17066
					12.967	0.842487	0.860562
					12.997	1.06661	0.960479
					12.998	0.900746	0.582469
					13.007	0.75862	0.988633
					13.009	0.870996	0.525452
					13.024	0.70407	0.90002
					13.025	0.768443	0.915023
					13.047	0.840848	0.992728
					13.05	0.988159	0.777116
					13.053	0.96485	0.953133
					13.056	0.979215	1.0673
					13.058	1.05707	0.918168
					13.059	0.830926	0.768122
					13.065	0.695389	0.910759
					13.068	0.956955	1.15945
					13.08	0.68007	0.69751
					13.094	1.03574	0.877724
					13.097	0.783308	1.00896
					13.101	1.13806	1.09861
					13.105	0.964857	0.991296
					13.107	0.916401	1.19522
					13.126	0.784959	0.915902
					13.127	1.10363	1.06143
					13.134	0.984677	1.04475
					13.139	1.02794	0.909973
					13.147	0.866479	1.09101
					13.155	1.06851	1.23115
					13.171	0.939525	0.906466
					13.172	1.29445	1.16546
					13.175	0.734436	0.924437
					13.176	0.962395	1.03586
					13.179	1.11318	1.24419
					13.181	0.853313	0.947413
					13.182	0.925398	0.944959
					13.185	1.40596	1.25659
					13.194	0.967316	0.78705
					13.218	1.09631	0.808346
					13.218	1.11534	1.42509
					13.234	1.64453	1.04274
					13.234	0.805473	0.976253
					13.239	0.802467	0.620194
					13.24	0.775702	0.750463
					13.246	0.779795	0.818456
					13.251	1.04402	1.03179
					13.254	1.61788	1.32776
					13.269	0.763839	0.939137
					13.271	1.269	1.16667
					13.299	1.06883	1.03606
					13.3	0.778404	0.913646
					13.307	0.940856	1.03733
					13.332	0.998163	0.650534
					13.336	0.882194	0.813604
					13.344	1.20793	1.03403
					13.359	0.978437	0.965853
					13.361	0.878791	1.19029
					13.407	0.907175	0.695338
					13.408	1.2308	1.22079
					13.42	0.892305	1.0039
					13.425	1.64809	0.833996
					13.426	1.19207	1.24243
					13.427	1.00241	1.24842
					13.43	1.21207	0.90891
					13.437	0.864422	0.902091
					13.45	0.930722	0.943647
					13.454	0.865316	1.00441
					13.46	1.31707	1.38861
					13.469	0.994223	0.764103
					13.489	0.993344	0.902362
					13.505	0.965607	1.01309
					13.51	0.910106	0.724723
					13.526	1.07367	0.657066
					13.531	0.895032	0.751962
					13.56	0.999721	1.07255
					13.571	1.16193	0.854432
					13.577	1.46814	1.18445
					13.582	1.09321	1.04964
					13.59	0.992538	0.799441
					13.615	0.717114	0.764715
					13.617	1.05713	0.545981
					13.632	1.29413	1.01429
					13.643	0.798713	0.91061
					13.658	0.855146	0.863375
					13.661	0.6318	0.856952
					13.664	0.67077	0.393169
					13.685	0.769073	1.04184
					13.689	1.03048	1.08918
					13.719	0.709902	0.791446
					13.724	0.876281	0.89574
					13.731	0.887666	1.04656
					13.745	0.873558	0.931709
					13.76	0.949854	0.82588
					13.761	1.01674	1.38608
					13.761	1.11265	1.39737
					13.771	0.819621	1.10395
					13.777	0.951663	0.801082
					13.779	0.768634	1.08272
					13.784	0.746062	0.826381
					13.789	0.863965	0.870241
					13.811	1.04157	1.19953
					13.825	1.03964	0.606835
					13.848	0.633232	0.880037
					13.856	0.827223	0.78068
					13.86	0.947596	0.956081
					13.886	0.959798	0.98552
					13.904	0.98464	0.870013
					13.912	1.05789	0.870392
					13.912	0.908637	0.946969
					13.919	1.23107	1.12084
					13.923	0.89655	0.900058
					13.929	0.988816	0.605482
					13.933	1.0193	0.979671
					13.942	0.765673	1.13963
					13.95	1.30031	1.23616
					13.959	1.02652	1.21967
					13.961	0.898174	0.993764
					13.964	0.909662	0.988307
					13.968	0.803402	1.24344
					13.985	1.1097	1.23573
					14.02	0.817231	1.00695
					14.036	1.36053	0.937207
					14.04	0.797987	0.819345
					14.052	0.843823	0.933137
					14.059	0.816552	0.928081
					14.075	0.945388	0.858802
					14.106	0.979045	1.03001
					14.106	0.685948	0.696277
					14.113	0.832301	1.03989
					14.136	0.81118	0.924961
					14.137	0.554578	0.608774
					14.14	0.796567	1.03586
					14.159	1.1532	1.27568
					14.162	1.06864	1.46106
					14.176	0.845008	0.883047
					14.177	1.04524	0.903088
					14.188	0.858523	1.13982
					14.211	0.765867	0.937221
					14.226	0.954995	1.4587
					14.239	0.725593	0.784006
					14.239	1.07748	0.986308
					14.264	1.23851	0.795175
					14.264	0.618454	1.11403
					14.267	0.758983	0.895862
					14.287	1.15408	1.06207
					14.294	0.862194	0.876041
					14.296	0.887447	0.956613
					14.296	0.765407	0.963853
					14.302	0.808656	1.02226
					14.305	0.891611	0.955895
					14.311	1.26159	0.920949
					14.32	0.701232	0.748843
					14.327	0.694045	1.0166
					14.33	1.14208	1.08922
					14.335	1.11562	1.24213
					14.36	1.41902	1.21589
					14.36	0.630899	0.814746
					14.383	0.68179	0.424961
					14.388	1.04829	0.992371
					14.392	0.993024	0.76228
					14.406	0.944821	1.04
					14.414	1.14975	1.09125
					14.424	0.949583	0.962183
					14.434	0.636723	0.945823
					14.435	0.567704	0.582347
					14.453	0.64222	0.749893
					14.456	0.89286	1.0811
					14.495	0.762403	0.800873
					14.496	1.47887	0.934031
					14.498	0.966151	2.06016
					14.499	0.879991	0.824032
					14.506	0.980671	0.936811
					14.512	0.911056	1.05913
					14.514	1.36928	1.01862
					14.521	0.883742	0.87984
					14.523	1.00563	0.658427
					14.547	0.752003	0.991209
					14.553	0.978515	0.781932
					14.56	0.884242	1.12271
					14.564	0.764845	0.9485
					14.565	1.11813	0.960498
					14.567	0.989284	1.24138
					14.572	0.859847	0.511617
					14.604	1.0749	0.647958
					14.614	0.955834	1.02363
					14.618	1.2096	1.41594
					14.629	0.721944	0.530358
					14.633	0.954973	0.59246
					14.634	0.781301	0.307444
					14.643	0.741923	0.982715
					14.653	1.03243	0.878762
					14.659	1.29379	0.86011
					14.66	0.922014	1.04147
					14.661	0.815061	0.951661
					14.666	1.08145	0.882133
					14.677	0.959573	1.12855
					14.68	1.36689	1.23035
					14.701	0.724406	0.652974
					14.729	0.983782	1.0684
					14.731	0.817908	0.913338
					14.767	0.822179	1.06611
					14.775	0.922012	0.960007
					14.783	1.16675	1.06254
					14.783	0.996734	0.711896
					14.788	1.0495	1.22727
					14.798	0.711082	0.868213
					14.815	0.781471	0.704787
					14.82	0.927252	1.10471
					14.823	0.790759	0.81631
					14.832	0.774841	0.908817
					14.835	0.847855	0.708706
					14.837	1.27906	1.48905
					14.842	0.720175	0.900525
					14.852	1.52965	0.867735
					14.855	0.865199	0.978142
					14.855	0.963186	1.11995
					14.86	1.06708	1.26049
					14.86	0.830485	0.805061
					14.862	0.764981	0.786041
					14.888	1.09557	0.666276
					14.891	1.01997	0.931436
					14.907	0.803335	0.877557
					14.907	0.964529	0.921856
					14.91	0.946865	0.657202
					14.914	1.05901	0.94864
					14.932	0.813781	1.06152
					14.933	1.26375	1.14019
					14.945	0.957837	1.04009
					14.948	0.812656	0.982919
					14.949	0.790292	0.951283
					14.953	1.00819	1.09874
					14.956	1.19506	1.52307
					14.956	1.00265	0.732339
					14.961	0.820378	0.727403
					14.961	0.802042	0.864487
					14.964	1.05765	0.817764
					14.965	1.09556	1.14117
					14.966	0.929312	0.847363
					14.979	1.2369	1.46789
					14.985	1.06855	1.19445
					14.991	0.838365	0.911621
					15.002	0.951771	1.07768
					15.028	0.931485	0.787186
					15.033	1.45037	1.01662
					15.035	0.750485	0.792805
					15.036	1.00203	1.53112
					15.061	0.986063	1.09712
					15.074	1.00467	0.886078
					15.075	1.40604	0.822936
					15.083	0.806257	0.907437
					15.1	0.925666	1.11761
					15.109	0.860781	1.45981
					15.111	1.09508	1.26031
					15.112	0.937833	0.967467
					15.121	0.993783	1.38625
					15.127	0.724694	0.901362
					15.136	1.41097	1.08127
					15.155	1.05266	1.04315
					15.168	0.896653	1.04666
					15.168	0.568581	0.303504
					15.172	0.844736	1.06093
					15.174	0.931816	0.962004
					15.181	1.00493	0.740386
					15.187	0.932235	0.879052
					15.187	0.858622	0.812958
					15.194	0.81756	0.720828
					15.223	1.42871	0.777778
					15.225	0.959053	0.750071
					15.225	0.904835	0.94694
					15.227	0.780068	0.949741
					15.228	0.961595	0.969299
					15.236	0.941635	1.13865
					15.245	1.33023	0.938768
					15.254	0.94206	1.02194
					15.255	0.814074	0.859316
					15.259	0.904173	1.10265
					15.26	0.690158	0.92883
					15.263	0.63365	0.569018
					15.27	1.06167	1.0757
					15.301	1.18607	0.620299
					15.308	0.685767	0.83346
					15.313	0.811634	0.775471
					15.315	1.31899	1.82685
					15.321	0.918058	0.822293
					15.339	1.07302	0.834837
					15.344	0.874481	1.03124
					15.349	0.8872	0.80828
					15.358	0.934891	0.680612
					15.362	0.796753	0.926172
					15.385	0.73045	0.438295
					15.388	0.662825	0.981804
					15.392	0.964601	1.17307
					15.399	0.917318	0.889679
					15.402	0.788089	1.12081
					15.449	0.692186	0.781191
					15.456	1.12075	0.888521
					15.456	0.948531	2.49497
					15.459	0.960231	0.932233
					15.464	0.635408	0.519541
					15.47	0.731281	0.584366
					15.473	0.811988	0.776221
					15.473	0.927115	1.02645
					15.477	1.04629	1.41499
					15.493	1.10422	1.03531
					15.506	0.773221	0.983673
					15.511	0.87406	0.614097
					15.515	0.739286	0.554507
					15.521	0.877969	0.94385
					15.521	0.830314	1.16049
					15.521	0.830277	0.823504
					15.527	0.868221	0.584288
					15.532	0.801827	1.00442
					15.548	0.832129	0.882177
					15.563	0.984446	0.848821
					15.573	0.913552	1.14942
					15.577	1.55432	0.757684
					15.58	0.776505	0.744078
					15.582	0.95992	0.602334
					15.583	0.753597	0.756978
					15.59	0.850725	1.15938
					15.605	1.04887	1.02191
					15.605	0.821607	1.06945
					15.608	0.885847	0.755841
					15.64	0.827816	0.874893
					15.662	0.644627	0.853739
					15.667	1.23314	1.2698
					15.667	1.37869	0.972407
					15.672	1.51175	0.931458
					15.676	1.13994	0.92055
					15.681	1.12303	0.886015
					15.683	0.889447	1.00613
					15.69	0.920049	0.96067
					15.736	0.673622	0.898817
					15.738	0.99882	0.860869
					15.746	0.747076	0.848185
					15.753	1.10628	0.995392
					15.769	1.12418	0.91487
					15.788	0.841449	0.637451
					15.838	0.983213	0.826818
					15.842	0.997614	0.914353
					15.845	1.07351	1.02382
					15.85	0.744285	1.03417
					15.864	0.638195	1.01304
					15.876	0.704248	0.766046
					15.899	0.745324	1.0435
					15.902	1.61537	1.38997
					15.903	1.08182	0.846807
					15.908	0.982628	0.685894
					15.923	0.951265	0.976769
					15.946	1.12116	1.46614
					15.958	0.985173	0.93682
					15.958	0.994578	1.37967
					15.962	0.934322	1.20892
					15.964	0.715195	0.807135
					15.974	0.776805	0.945035
					15.987	0.810012	0.894313
					15.99	0.642132	0.837169
					15.993	1.11462	0.975871
					15.997	1.58145	0.95376
					15.998	0.95826	0.797164
					16.016	1.27756	1.27872
					16.027	1.02075	1.07408
					16.048	1.20557	1.09012
					16.05	0.859321	0.861187
					16.056	0.80218	0.790938
					16.059	0.861977	1.11471
					16.06	0.775396	1.30629
					16.088	1.35089	1.50715
					16.091	0.861564	0.777138
					16.102	0.960013	0.87775
					16.108	1.06918	0.81708
					16.116	1.32621	2.38925
					16.117	0.876214	0.924306
					16.117	0.845324	0.639208
					16.119	1.37233	0.855073
					16.122	0.79554	0.480052
					16.136	0.843708	1.01195
					16.168	1.06103	1.67107
					16.185	0.595914	0.91951
					16.19	0.799305	0.859797
					16.212	0.872019	1.01606
					16.217	0.954175	0.950955
					16.219	0.938762	0.739479
					16.222	0.793356	1.0346
					16.228	1.00412	1.10262
					16.237	0.925937	0.63304
					16.245	0.883403	1.0821
					16.248	0.625229	0.746833
					16.276	1.02926	0.870209
					16.291	1.07123	0.975105
					16.293	1.14227	0.542628
					16.301	0.666819	0.562454
					16.321	0.805168	0.965652
					16.328	0.987095	0.91018
					16.344	1.41958	1.00868
					16.351	0.908132	0.883183
					16.354	0.98067	0.960916
					16.364	0.778383	0.99815
					16.365	0.904413	1.06789
					16.369	0.891497	0.878381
					16.37	0.881792	0.583275
					16.371	1.10474	0.917632
					16.378	0.79274	0.789889
					16.387	0.9732	1.12247
					16.409	1.19271	1.34436
					16.413	0.926713	0.750034
					16.43	1.18573	0.999653
					16.433	0.962063	0.84528
					16.452	0.752974	0.873702
					16.459	0.836489	0.975015
					16.475	0.803278	1.00597
					16.475	0.739371	0.775555
					16.476	0.821018	0.939869
					16.494	0.94776	1.03727
					16.494	0.606575	0.814648
					16.499	0.876906	1.166
					16.512	0.775003	0.656191
					16.532	0.944593	1.0078
					16.533	0.979824	0.861812
					16.557	0.937414	0.763693
					16.562	0.966361	0.810679
					16.57	0.83999	0.931631
					16.573	0.985004	0.887041
					16.573	0.879222	1.06556
					16.575	0.811726	0.906333
					16.578	0.884812	1.07585
					16.584	0.837117	0.931482
					16.586	0.899209	0.890652
					16.592	1.1608	1.7379
					16.595	1.34698	0.726113
					16.607	1.26119	1.20799
					16.618	0.957058	0.795658
					16.627	0.829619	0.514107
					16.633	0.52804	0.17686
					16.65	0.978202	0.682735
					16.696	0.982568	0.578484
					16.71	0.593635	0.364981
					16.74	0.847974	1.00943
					16.741	0.837487	0.93027
					16.747	0.880535	0.894543
					16.747	0.985362	0.894693
					16.754	0.75845	0.910847
					16.754	1.03909	1.01512
					16.754	0.723628	0.630753
					16.765	0.856038	0.794196
					16.783	0.973213	1.08468
					16.791	1.02798	0.84598
					16.792	0.936733	0.842376
					16.799	0.98409	0.942584
					16.806	0.744051	1.01731
					16.807	0.81201	0.903751
					16.809	0.797959	0.778176
					16.811	0.934192	0.647152
					16.821	1.14491	1.11997
					16.823	0.967189	1.19329
					16.833	0.900769	0.935064
					16.85	1.16029	0.992671
					16.851	0.815557	0.807554
					16.852	1.13894	0.998812
					16.863	0.670257	0.674851
					16.864	0.862241	1.14298
					16.884	0.735921	0.974821
					16.885	1.15483	0.93427
					16.889	1.02711	0.963245
					16.894	0.699924	0.654922
					16.898	0.834922	1.15703
					16.898	1.01544	1.23629
					16.905	0.630128	1.02871
					16.912	0.786608	0.696157
					16.916	0.725001	0.851616
					16.933	1.0741	0.887621
					16.937	0.933151	0.878185
					16.942	0.955272	0.983365
					16.943	0.834096	2.26493
					16.964	0.980188	1.02149
					16.966	0.957293	1.40079
					16.972	0.923319	1.00759
					16.976	1.022	1.31037
					16.992	0.89378	0.683384
					16.999	1.04764	1.15307
					17.001	0.815769	1.13304
					17.008	1.80793	0.718109
					17.018	0.899338	0.858163
					17.032	0.73396	0.823207
					17.068	0.865546	0.818004
					17.08	0.962214	0.827161
					17.101	0.650994	0.852332
					17.107	1.08581	1.00732
					17.111	1.30067	1.01719
					17.115	1.16309	1.06284
					17.116	0.928549	1.10117
					17.127	1.00283	0.802413
					17.137	0.865503	0.870838
					17.142	0.875713	0.993644
					17.152	0.875863	0.716827
					17.153	0.891543	1.00232
					17.162	0.975773	0.647961
					17.167	1.01638	1.02204
					17.176	0.632731	0.437721
					17.187	0.869459	0.765699
					17.189	0.690988	0.804865
					17.215	0.787412	0.946775
					17.236	0.916473	0.861202
					17.245	1.0475	1.25184
					17.246	0.776909	0.83927
					17.266	0.85636	0.836546
					17.292	0.834053	1.10784
					17.303	1.00743	0.654694
					17.315	0.878305	0.868454
					17.318	0.983165	0.870553
					17.331	0.994449	0.645535
					17.359	0.876381	1.24597
					17.364	0.826452	0.936015
					17.366	0.731184	0.905763
					17.367	1.0098	0.822287
					17.369	0.662534	0.99144
					17.371	0.914698	1.03894
					17.39	0.897655	0.926914
					17.394	0.951196	0.870729
					17.409	1.03985	1.04705
					17.431	1.09285	0.985383
					17.432	0.637922	0.89119
					17.442	0.784388	1.32001
					17.454	0.900752	0.825457
					17.459	1.1094	1.06032
					17.465	1.21163	1.08741
					17.466	0.857969	1.08079
					17.48	0.888638	0.965597
					17.482	0.855143	0.973007
					17.493	0.915222	1.13729
					17.494	0.885981	0.621459
					17.5	0.982374	0.837588
					17.516	0.972647	0.944123
					17.539	0.959326	0.845096
					17.564	1.05571	0.706568
					17.567	0.946156	1.32637
					17.573	0.838274	0.810546
					17.579	0.829236	0.743628
					17.592	0.936882	0.818206
					17.6	0.859413	0.988188
					17.602	1.10367	1.01101
					17.612	0.793423	1.07714
					17.612	1.03142	1.33333
					17.613	1.04148	0.830349
					17.615	0.827578	1.02665
					17.624	0.65818	0.966642
					17.626	0.790744	0.878306
					17.648	0.559201	0.537081
					17.678	0.979857	1.05159
					17.72	0.951123	1.1848
					17.723	0.940625	0.830672
					17.735	0.77766	0.768508
					17.752	0.61638	0.969583
					17.768	0.828868	0.846004
					17.769	0.970441	1.08935
					17.769	0.987078	1.19125
					17.772	1.04056	0.931359
					17.775	1.17967	0.757243
					17.784	0.939705	0.814306
					17.792	0.966653	0.876345
					17.799	0.882545	0.817714
					17.802	0.943062	0.861355
					17.806	0.855421	1.08344
					17.81	0.844757	0.961155
					17.818	0.899289	0.778406
					17.82	1.01094	1.22573
					17.832	0.930626	1.05854
					17.835	1.01128	1.10725
					17.837	0.718705	0.901787
					17.854	1.16842	1.00034
					17.898	0.668244	1.00822
					17.912	0.777145	0.670262
					17.919	1.11801	0.91941
					17.922	1.01602	0.978827
					17.924	0.79821	1.06456
					17.936	1.24369	0.875696
					17.937	0.952863	0.834289
					17.944	0.733816	0.8882
					17.948	0.678723	0.83158
					17.959	1.12124	1.0195
					17.967	0.898452	0.881927
					17.968	0.819227	0.853566
					17.971	0.873553	0.968091
					17.978	0.910914	0.859226
					17.978	0.947834	0.829076
					17.983	1.15959	1.04829
					17.994	0.876648	1.06167
					17.997	0.671131	0.835159
					18.008	0.700009	0.677438
					18.026	0.743937	0.720497
					18.046	0.696251	0.963214
					18.081	1.03474	1.12103
					18.085	0.954015	1.15681
					18.096	1.0447	1.02458
					18.096	0.82804	1.02463
					18.109	0.612698	0.784656
					18.119	0.829366	0.710146
					18.126	0.785051	0.731572
					18.13	1.2276	0.518986
					18.134	0.832568	0.900403
					18.14	0.858864	1.09586
					18.145	0.86827	1.26361
					18.154	0.999939	1.18634
					18.161	0.870548	0.849147
					18.161	0.950893	0.899354
					18.171	0.959157	1.03961
					18.182	1.36478	0.628024
					18.189	1.07653	0.92376
					18.196	1.61041	1.47854
					18.202	1.01849	0.939979
					18.216	0.930949	1.05589
					18.229	0.790861	1.0818
					18.241	0.959002	1.07864
					18.254	0.782813	0.82173
					18.254	0.692305	0.735754
					18.262	1.00813	1.00095
					18.266	1.0915	0.711808
					18.269	1.37215	0.637403
					18.283	0.992889	0.817819
					18.289	0.832534	0.712134
					18.296	0.91105	1.00045
					18.296	0.804038	1.00519
					18.296	0.884455	0.779127
					18.312	0.969113	0.870992
					18.314	0.85999	0.58557
					18.324	1.07065	0.800806
					18.336	0.803333	0.964694
					18.336	0.856122	0.968337
					18.35	0.954126	0.92252
					18.359	0.855753	0.918508
					18.364	0.932068	1.02084
					18.369	0.729697	0.942259
					18.377	0.968363	0.873231
					18.378	0.862952	1.00038
					18.404	0.870874	0.975767
					18.409	1.17231	0.914432
					18.411	0.640947	0.539515
					18.414	0.90306	1.19682
					18.422	1.05219	0.576141
					18.449	0.973568	0.860342
					18.454	1.23461	1.08627
					18.458	0.769276	0.83632
					18.461	0.878815	1.0294
					18.462	0.97838	0.761798
					18.476	0.851194	0.912276
					18.5	0.908919	0.904193
					18.501	1.01317	0.901286
					18.507	0.715506	1.05087
					18.517	0.930431	0.728669
					18.522	0.964447	1.27043
					18.526	0.869034	0.752505
					18.544	0.932797	1.02875
					18.574	1.06122	1.28968
					18.581	0.822106	0.944975
					18.582	1.04223	0.961229
					18.595	0.831585	0.87831
					18.599	0.702145	0.641362
					18.6	1.01469	1.00009
					18.6	0.750131	0.71429
					18.602	0.823982	0.945534
					18.609	0.717824	0.873412
					18.611	0.830637	0.903906
					18.636	0.910989	1.04216
					18.639	0.808188	0.749075
					18.643	0.736014	0.907262
					18.644	0.736737	0.716013
					18.661	0.821496	1.11323
					18.661	0.834502	0.796057
					18.661	0.755461	0.761806
					18.666	0.897621	0.80339
					18.669	0.978302	0.952023
					18.671	0.891769	0.742979
					18.683	0.825185	1.06903
					18.704	0.872357	0.851357
					18.705	0.845189	1.10189
					18.709	1.06119	1.06903
					18.709	0.78376	0.886079
					18.719	1.0218	0.86258
					18.721	0.985159	0.853925
					18.725	0.924343	0.960033
					18.746	0.967127	0.667672
					18.75	0.750739	0.493365
					18.754	0.941513	1.04259
					18.763	0.781332	1.03428
					18.774	0.852468	0.904506
					18.775	0.833863	0.963639
					18.798	1.02369	0.980439
					18.821	1.00121	1.42377
					18.825	0.894211	1.57542
					18.845	0.964745	1.16849
					18.85	0.923841	1.13979
					18.852	0.894091	1.175
					18.853	0.724755	1.32409
					18.859	0.76477	0.951635
					18.862	0.769377	0.749541
					18.878	0.800565	0.785331
					18.894	0.924873	0.939316
					18.897	1.29511	1.49516
					18.92	0.90073	0.839966
					18.941	0.802998	0.645405
					18.946	0.906532	0.748768
					18.956	0.732695	0.713246
					18.971	1.02915	1.01642
					18.973	1.01321	0.615871
					18.981	0.948878	1.03385
					18.988	1.08962	0.892688
					18.993	1.04287	1.19607
					19.015	0.790454	0.838228
					19.029	0.683653	0.948212
					19.036	0.945631	1.05977
					19.038	0.90958	1.04899
					19.042	0.821308	0.750173
					19.043	0.750266	1.18004
					19.045	1.05214	0.832576
					19.052	1.35071	0.786553
					19.056	1.01058	0.841027
					19.057	0.771069	0.855621
					19.086	1.17147	0.920052
					19.11	0.907682	0.972739
					19.111	1.01151	0.985531
					19.136	1.01504	1.11285
					19.139	1.04709	1.13484
					19.149	0.984033	0.633726
					19.16	0.810856	0.832867
					19.197	0.826513	0.888732
					19.201	0.831871	0.456078
					19.207	0.898379	0.953899
					19.209	0.824283	1.05728
					19.227	0.892329	0.769424
					19.24	0.608836	0.688601
					19.253	0.830106	0.990743
					19.254	0.932192	0.906609
					19.254	1.24286	0.998849
					19.266	1.23464	0.975707
					19.267	1.04868	0.995296
					19.289	0.924131	0.811523
					19.302	0.647415	0.946211
					19.313	1.07511	1.14636
					19.314	0.789176	1.02254
					19.334	0.870549	0.691027
					19.349	0.738304	0.962656
					19.358	1.01586	1.05733
					19.365	0.786279	0.807535
					19.366	0.821172	0.836071
					19.371	0.947721	1.02399
					19.377	0.723129	0.993374
					19.385	0.920995	0.903933
					19.39	0.866556	0.865068
					19.403	1.13149	0.98906
					19.437	0.949813	1.12329
					19.468	0.935392	0.78769
					19.471	0.712349	0.754394
					19.488	0.815567	0.809709
					19.494	0.840289	0.784428
					19.494	0.822085	0.759446
					19.498	0.873477	1.08004
					19.507	0.728757	0.651869
					19.518	0.777893	0.712996
					19.519	1.03827	0.94976
					19.521	0.813252	0.976898
					19.521	0.851095	0.86724
					19.532	0.77918	0.813701
					19.544	0.892637	0.9649
					19.545	0.895374	0.750617
					19.577	1.06548	1.26086
					19.585	0.968875	1.00699
					19.585	1.02994	0.944394
					19.592	0.874059	1.05482
					19.594	1.17859	0.931599
					19.621	0.952596	0.951315
					19.622	1.06858	0.875384
					19.642	1.14024	2.05677
					19.65	0.719607	1.03981
					19.653	0.859735	0.852396
					19.656	0.917914	0.91013
					19.66	0.925241	0.825694
					19.663	0.713304	0.787442
					19.665	0.775884	0.954892
					19.673	0.704736	0.833024
					19.682	0.844958	1.07303
					19.684	0.798747	0.44219
					19.692	0.973359	1.08408
					19.715	1.00396	1.09284
					19.722	0.834714	0.861808
					19.738	0.685925	0.870397
					19.742	1.21692	0.676585
					19.746	1.29887	1.05884
					19.749	0.883503	0.852197
					19.756	0.900069	0.900918
					19.759	0.905202	0.8678
					19.762	1.07179	1.00586
					19.781	0.845935	0.798939
					19.796	1.00129	1.1685
					19.802	0.67834	0.840638
					19.805	0.855949	0.81834
					19.811	0.794777	1.08785
					19.818	0.857479	0.83571
					19.823	0.719901	0.528104
					19.831	0.827557	0.949431
					19.838	0.86663	0.835962
					19.842	1.00684	0.693695
					19.847	0.747218	1.03525
					19.852	0.95678	0.766924
					19.856	0.937413	0.897585
					19.87	0.857811	1.02803
					19.901	0.731586	0.378886
					19.904	0.764952	0.948362
					19.916	1.11174	1.29045
					19.928	0.952803	1.18485
					19.939	0.959271	1.06848
					19.945	1.06626	0.885374
					19.949	1.19242	0.716451
					19.949	0.749201	0.947274
					19.95	1.05657	0.670165
					19.976	0.847352	0.891981
					19.98	0.890165	1.06015
					19.985	0.715954	0.796527
					19.996	0.701676	0.793796
					19.999	0.766982	0.966892
					20.018	1.37768	1.17325
					20.018	0.791863	0.936742
					20.02	1.05726	0.96425
					20.048	1.47519	0.862474
					20.049	1.07845	0.804468
					20.058	1.04386	1.08317
					20.071	0.785134	0.751631
					20.076	1.00145	0.961246
					20.078	0.959241	0.998668
					20.079	0.926611	1.1534
					20.08	0.996969	0.847049
					20.082	0.745812	0.762435
					20.082	0.79888	0.640812
					20.087	1.1509	1.04492
					20.087	0.682394	1.13194
					20.092	1.08417	1.24831
					20.096	0.724268	1.08453
					20.096	0.891873	0.894903
					20.098	0.765607	0.752293
					20.107	0.739994	0.79197
					20.117	0.985533	1.11058
					20.118	1.01163	0.608865
					20.121	0.728476	0.869945
					20.125	1.05099	1.20713
					20.131	0.834878	1.0674
					20.134	0.815185	0.869398
					20.138	0.659702	1.17941
					20.156	0.808588	0.869082
					20.16	0.935804	0.991961
					20.16	0.716075	0.948941
					20.167	1.00198	0.789339
					20.178	0.793499	1.22044
					20.179	1.12452	0.966178
					20.184	0.829184	0.711308
					20.193	0.854583	0.401943
					20.194	0.984238	1.21319
					20.2	0.760174	0.872332
					20.205	1.03594	1.10181
					20.21	0.948232	1.37648
					20.221	0.94793	0.9454
					20.224	1.21267	0.991237
					20.246	0.825123	0.864149
					20.247	0.759362	0.955053
					20.262	0.819517	0.852162
					20.266	0.833034	0.74436
					20.285	0.975064	0.940833
					20.295	0.958227	1.08579
					20.321	0.951786	1.17837
					20.325	0.9365	0.995489
					20.343	0.901637	0.85335
					20.352	0.723619	0.747832
					20.353	0.962451	1.08411
					20.356	1.0161	1.14093
					20.365	0.88451	0.929064
					20.376	1.15434	1.16456
					20.382	0.708998	0.995166
					20.388	0.946413	0.903892
					20.389	0.865309	1.06598
					20.394	1.04683	0.912573
					20.408	0.86782	0.741832
					20.432	0.803541	1.24829
					20.45	0.87981	0.846856
					20.468	0.844017	1.00516
					20.471	0.76841	1.01227
					20.481	0.995923	1.02889
					20.523	0.852272	0.661275
					20.523	1.11087	0.768039
					20.543	0.767881	0.798661
					20.559	0.668765	0.828075
					20.567	1.15237	0.816734
					20.574	0.779894	0.942109
					20.596	1.22693	0.877969
					20.596	0.76044	1.09323
					20.601	0.801993	1.34312
					20.603	0.702358	0.777322
					20.603	1.0186	0.649036
					20.617	0.78911	0.758372
					20.621	0.946322	1.02563
					20.63	0.686906	0.457996
					20.634	0.949018	0.996647
					20.635	0.737281	0.759964
					20.642	0.986091	0.942511
					20.644	0.852746	1.1904
					20.647	0.867945	1.08058
					20.651	1.03428	1.00118
					20.654	0.880326	1.08811
					20.673	0.912039	0.967766
					20.675	0.805541	0.935247
					20.678	0.728787	0.916626
					20.697	0.729758	0.720514
					20.702	0.769421	0.944571
					20.707	0.94324	0.796748
					20.708	0.80037	0.584154
					20.728	0.894242	0.947072
					20.753	1.02849	0.874614
					20.759	0.69718	0.55012
					20.759	0.784625	0.962154
					20.764	1.33396	0.697494
					20.764	0.972129	1.10238
					20.766	0.879184	0.899436
					20.78	0.741583	0.658251
					20.79	1.16181	1.12665
					20.799	0.976266	1.10557
					20.805	1.04124	1.76092
					20.81	0.773956	0.96342
					20.815	0.858224	0.719958
					20.839	0.751115	0.901787
					20.865	0.91905	0.879806
					20.873	0.845573	0.838381
					20.914	0.761468	0.577838
					20.916	0.750679	0.693514
					20.922	0.919791	0.796833
					20.955	0.57135	0.45025
					20.961	0.815362	0.955051
					20.972	0.720308	0.764061
					20.978	0.862632	0.811305
					20.988	0.755184	0.70842
					20.99	0.739691	0.823641
					21	1.10994	0.86258
					21.004	0.64186	1.02236
					21.004	0.667449	0.767623
					21.021	0.742894	0.699422
					21.026	0.996844	1.05618
					21.049	0.813485	0.945635
					21.053	1.06706	1.0843
					21.074	1.02359	0.794227
					21.081	0.649734	0.959769
					21.118	1.14383	0.977219
					21.12	0.877001	1.14723
					21.13	0.995684	1.14404
					21.137	1.09132	1.30915
					21.14	0.921102	0.832495
					21.149	0.756147	0.784184
					21.171	0.789804	0.975035
					21.181	0.864749	0.594569
					21.181	0.752953	1.0455
					21.181	0.951108	0.875368
					21.195	0.802139	0.514081
					21.208	0.914287	1.15058
					21.208	0.820532	0.828978
					21.214	0.674098	0.564141
					21.235	1.21926	0.521575
					21.244	0.900923	0.696306
					21.258	0.633026	0.734036
					21.259	1.01996	0.891251
					21.278	0.721429	0.799878
					21.29	0.88264	0.940665
					21.29	0.874381	1.03234
					21.3	1.1429	1.19734
					21.31	0.774613	0.880092
					21.32	0.906311	0.727089
					21.332	0.592822	0.639383
					21.344	0.962972	0.92486
					21.347	0.757205	0.94458
					21.357	0.774252	0.839853
					21.359	0.560954	0.444503
					21.363	1.25582	0.754
					21.364	0.882559	0.303037
					21.379	1.13326	1.04438
					21.385	0.726371	0.95606
					21.389	0.775572	0.672724
					21.396	0.992735	1.22053
					21.403	0.808592	0.920114
					21.406	0.77182	0.597674
					21.419	0.988572	0.436302
					21.419	0.80024	0.72765
					21.428	0.892339	0.997047
					21.445	0.758458	0.775106
					21.445	0.999921	0.901779
					21.459	1.00242	1.06287
					21.459	0.901393	1.20797
					21.49	0.818318	0.878222
					21.51	0.712997	0.697895
					21.533	0.818567	0.892741
					21.556	0.772666	0.785851
					21.601	1.16209	0.921652
					21.619	0.826565	0.731267
					21.619	1.19018	0.953836
					21.657	0.810545	1.14817
					21.686	0.902961	1.03096
					21.695	0.663409	0.665301
					21.696	0.863719	0.886933
					21.703	1.0885	0.933959
					21.721	0.783164	1.07163
					21.727	0.768091	0.946011
					21.746	0.835993	0.862
					21.756	0.913937	0.964693
					21.758	0.7431	0.719057
					21.76	0.778162	0.885627
					21.761	0.868554	0.828423
					21.772	0.849919	0.965447
					21.793	0.827296	1.0951
					21.804	0.761501	0.798199
					21.805	0.927808	1.10172
					21.822	0.728656	0.876277
					21.826	0.855073	1.00086
					21.841	0.869869	0.910945
					21.845	0.747994	0.601879
					21.874	0.692548	1.09862
					21.903	0.962949	0.94238
					21.908	0.814236	1.0165
					21.91	0.711141	0.8015
					21.926	0.874968	0.67706
					21.946	0.884455	0.597749
					21.969	1.14186	0.77346
					21.994	0.949027	0.872718
					21.997	1.12257	0.827346
					22.001	1.22144	1.03304
					22.005	0.924908	0.918085
					22.009	1.17129	1.57812
					22.013	0.865615	0.694018
					22.021	0.831155	0.882343
					22.023	1.02939	0.96606
					22.031	0.865854	0.743765
					22.031	0.976062	0.814142
					22.041	0.946721	0.796465
					22.139	0.860265	0.952263
					22.147	0.821995	0.590601
					22.149	0.841599	0.796404
					22.171	0.816683	1.05027
					22.187	0.857289	1.06667
					22.206	0.882528	1.10315
					22.246	0.912624	0.897413
					22.249	1.08123	0.644157
					22.256	0.828367	0.656538
					22.27	1.05943	0.183287
					22.298	0.895854	0.763114
					22.299	0.847536	0.938007
					22.313	0.985919	1.22397
					22.321	0.96186	1.13305
					22.353	0.958576	1.29566
					22.353	0.906982	0.850712
					22.362	0.916145	1.1719
					22.38	0.80253	0.886102
					22.389	0.74219	0.729745
					22.39	0.812177	0.761127
					22.41	1.06684	0.791682
					22.416	0.854352	1.14088
					22.425	0.768082	0.852915
					22.431	1.04948	0.882189
					22.431	0.972297	1.38868
					22.434	0.803764	0.960994
					22.453	0.912338	0.807983
					22.478	1.06933	1.16366
					22.485	0.917944	0.916249
					22.497	0.887373	0.769154
					22.497	0.828587	1.15959
					22.498	0.855819	1.181
					22.504	0.83947	0.600504
					22.516	0.910989	0.936299
					22.532	0.855613	0.87551
					22.54	0.88378	0.592586
					22.546	0.973135	0.918419
					22.585	0.759636	0.815499
					22.592	1.01289	1.20916
					22.599	0.970084	1.00369
					22.608	0.986084	1.03183
					22.619	0.662011	0.637045
					22.625	0.879796	1.11592
					22.628	0.628683	0.817658
					22.654	1.22364	0.77284
					22.66	0.8271	1.03419
					22.671	0.647741	1.12583
					22.672	0.85206	0.871397
					22.68	0.928454	1.10192
					22.69	0.79723	0.623611
					22.699	1.18625	1.09005
					22.709	0.684487	1.01262
					22.714	1.23136	0.851805
					22.717	0.931961	0.768238
					22.742	0.739822	0.739999
					22.755	0.863955	1.37737
					22.76	0.763031	0.939885
					22.77	0.843643	0.862232
					22.78	0.836202	0.831016
					22.831	1.03128	0.803515
					22.84	0.646273	0.449247
					22.884	0.933343	0.947312
					22.891	0.706492	0.920627
					22.903	1.03515	1.23268
					22.91	0.922679	0.98601
					22.938	0.860935	0.892489
					22.946	0.857003	0.969736
					22.951	0.738483	1.05625
					22.98	0.799539	0.564606
					22.985	1.03696	1.03461
					23.009	1.33136	1.06788
					23.013	1.09007	0.807472
					23.016	0.918822	1.15435
					23.017	0.724607	0.54529
					23.021	0.867992	0.740627
					23.039	0.72889	0.670143
					23.054	0.985833	0.8184
					23.056	0.874456	0.767615
					23.093	1.08128	1.12939
					23.121	0.95478	0.791229
					23.122	0.872933	1.1051
					23.126	0.715868	0.97661
					23.133	0.799581	1.13242
					23.149	0.878825	0.951104
					23.222	1.03572	0.917499
					23.226	1.01438	1.04948
					23.227	0.861019	0.900554
					23.229	0.742864	0.989476
					23.232	1.06251	0.759337
					23.258	0.707955	0.719336
					23.283	0.716845	0.991142
					23.29	1.06207	1.32817
					23.332	0.99266	0.874398
					23.332	0.703204	0.997796
					23.352	0.94644	0.914053
					23.363	0.833103	0.587368
					23.367	1.07648	1.46567
					23.368	1.20393	0.63561
					23.374	0.654363	0.361255
					23.385	0.902123	0.91551
					23.411	1.33734	0.73906
					23.416	0.984986	1.04396
					23.435	0.765772	0.996533
					23.439	1.26637	1.0595
					23.454	0.957178	0.880917
					23.478	1.0619	1.02191
					23.498	0.842027	1.09703
					23.502	0.645211	1.01857
					23.507	0.732128	0.759881
					23.514	0.741517	0.974406
					23.514	1.0966	0.983405
					23.539	0.955436	0.819075
					23.555	0.671501	0.512127
					23.582	1.1868	0.679549
					23.596	0.989814	0.551871
					23.602	0.672902	0.807968
					23.603	0.890287	0.771591
					23.626	0.680314	1.04503
					23.627	0.912557	0.813922
					23.627	0.927231	1.06519
					23.64	0.73271	1.08167
					23.646	0.920511	0.810411
					23.668	0.87099	0.897517
					23.708	0.795865	0.884145
					23.715	0.85108	0.691986
					23.721	0.701383	0.877257
					23.727	1.03649	0.969924
					23.736	1.2609	1.4054
					23.77	0.584421	0.979582
					23.779	0.861064	0.682379
					23.799	0.738238	0.921121
					23.862	1.21819	1.54927
					23.868	0.738288	0.904938
					23.875	0.839766	0.914026
					23.896	0.777575	1.07903
					23.917	0.760601	0.873872
					23.956	0.91954	1.05521
					23.986	0.50201	0.842633
					24.001	0.977092	0.776905
					24.002	1.00305	0.889083
					24.006	0.847526	0.920183
					24.017	0.848809	0.933884
					24.019	0.724348	0.641968
					24.025	1.03451	1.17838
					24.06	1.0247	0.782272
					24.082	0.919587	0.764899
					24.116	0.742055	0.90861
					24.119	1.02262	0.661876
					24.122	0.743304	0.777121
					24.151	0.955313	1.267
					24.18	0.984154	1.03898
					24.199	0.802003	0.85845
					24.202	0.696163	0.785267
					24.226	0.807527	0.892305
					24.236	0.830006	0.642945
					24.244	0.920294	0.578297
					24.292	0.799704	0.71339
					24.321	0.827781	0.374105
					24.355	0.816341	0.842019
					24.355	0.87545	1.0361
					24.372	0.87143	0.157671
					24.372	0.689232	0.876721
					24.373	1.07258	0.512009
					24.452	0.739333	0.942754
					24.466	0.870905	1.13955
					24.478	0.866668	0.697533
					24.478	0.7746	0.656358
					24.478	0.838525	0.832514
					24.503	0.828096	0.814479
					24.528	0.815269	0.903496
					24.537	1.07706	1.13853
					24.542	0.507246	0.394635
					24.552	1.4171	0.884928
					24.553	1.08892	1.0206
					24.568	0.874006	0.928363
					24.661	0.712695	1.0591
					24.676	0.665151	0.910652
					24.685	0.890213	1.06407
					24.708	0.801886	0.69226
					24.745	0.982876	1.10648
					24.763	0.700475	0.907264
					24.765	0.726745	0.928687
					24.802	0.876539	1.06216
					24.815	0.934185	0.973741
					24.832	0.957953	0.873283
					24.862	0.766744	0.704275
					24.933	0.893071	0.769062
					24.938	0.764771	0.760713
					24.942	0.772465	0.766441
					24.972	0.63403	0.462534
					24.986	0.510606	0.66024
					25.016	0.775974	0.43532
					25.034	0.680633	0.758546
					25.051	0.715753	0.735351
					25.069	1.10297	0.755663
					25.071	0.834994	0.650489
					25.105	0.855586	0.778404
					25.14	1.13757	1.23852
					25.203	0.629518	0.809634
					25.222	0.889985	0.953873
					25.226	1.09698	0.873271
					25.272	0.840255	0.731767
					25.284	0.711825	0.98158
					25.284	0.638323	0.309719
					25.289	0.861796	0.844964
					25.322	0.859392	0.99145
					25.325	0.85094	1.75
					25.349	0.771922	1.19407
					25.351	0.896932	1.08986
					25.355	1.01065	1.30099
					25.384	0.932722	0.589432
					25.473	1.02994	1.02341
					25.52	0.642377	0.759787
					25.629	0.80702	0.759871
					25.652	0.684686	0.938173
					25.655	1.07004	1.15605
					25.668	0.732752	0.911306
					25.695	0.868929	0.81604
					25.714	0.907714	1.03095
					25.732	0.893679	0.677222
					25.733	0.801386	0.89063
					25.736	0.763569	0.78521
					25.775	1.2088	0.769205
					25.783	0.828427	1.22231
					25.794	0.839086	0.962481
					25.877	0.979382	0.642624
					25.884	0.873046	0.808636
[truncated: 111 more rows]

## Sheet: fig_5
for_fig4b					for_fig4c					for_fig4d					for_fig4g						for_fig4h							for_fig4i						for_fig4j
time (min)	junction length (um)	normalized myosinII intensity (a.u.)			time (min)	junction length (um)	normalized F-actin MCC intensity (a.u.)			time (min)	normalized myosinII intensity (a.u.)	normalized F-actin MCC intensity (a.u.)			time (min)	F-actin MCC intensity (grey values)	junction length (um)				Tension	Initial_Length	Perturbed_Length by Initial_Length						Init Normalized MyosinII Intensity	Init_Length [um]	collapses	movie_number			Collapsed		Not collapsed
0	10.15	0.93			0	10.15	1.248			0	0.93	1.248			0	1562.8	14.576				0.02	0.548	0.747						1.3278	1.11338	-1	1			Init_Length by sqrt(average area)	PDF	Init_Length by sqrt(average area)	PDF
0.5	10.448	0.915			0.5	10.448	1.251			0.5	0.915	1.251			0.5	1467.79	14.313				0.02	0.718	0.823						1.5176	0.792132	-1	1			2.27009	0.135726	0.290526	0.170093
1	10.349	0.942			1	10.349	1.213			1	0.942	1.213			1	1702.7	14.551				0.02	0.531	0.748						1.7243	1.04811	-1	1			1.34314	0.243167	0.290526	0.306044
1.5	10.349	0.923			1.5	10.349	1.149			1.5	0.923	1.149			1.5	1594.38	14.629				0.02	0.646	0.795						1.7026	0.832549	-1	1			0.96479	0.350609	0.55464	0.441995
2	10.349	0.891			2	10.349	1.183			2	0.891	1.183			2	1439.4	14.685				0.02	0.569	0.76						1.616	0.454142	-1	1			1.11613	0.458051	0.772534	0.577947
2.5	10.448	0.958			2.5	10.448	1.258			2.5	0.958	1.258			2.5	1583.39	14.485				0.02	0.72	0.823						1.3344	0.672548	-1	1			0.586441	0.565492	1.04985	0.713898
3	10.249	0.947			3	10.249	1.286			3	0.947	1.286			3	1521.71	14.61				0.017	0.715	0.814						1.2194	0.433137	-1	1			0.435101	0.672934	0.891386	0.849849
3.5	10.349	0.948			3.5	10.349	1.288			3.5	0.948	1.288			3.5	1327.87	13.875				0.02	0.552	0.735						1.2905	0.386274	-1	1			0.529688	0.780376	1.10268	0.9858
4	10.548	0.965			4	10.548	1.339			4	0.965	1.339			4	1473.58	13.975				0.02	0.568	0.753						1.4286	0.900416	-1	1			0.454019	0.887817	0.864974	1.12175
4.5	10.548	0.94			4.5	10.548	1.387			4.5	0.94	1.387			4.5	1819.38	13.913				0.02	0.506	0.702						1.5754	0.788112	-1	1			0.454019	0.995259	0.640477	1.2577
5	10.448	1.023			5	10.448	1.326			5	1.023	1.326			5	1656.07	13.89				0.017	0.877	0.854						1.3927	0.932132	-1	1			0.378349	1.1027	0.409377	1.39365
5.5	10.15	0.996			5.5	10.15	1.331			5.5	0.996	1.331			5.5	1918.08	13.442				0.02	0.571	0.75						1.5179	0.899827	-1	1			0.302679	1.21014	0.250909	1.5296
6	10.349	0.987			6	10.349	1.311			6	0.987	1.311			6	1675.36	13.166				0.02	0.618	0.785						1.7637	0.513137	1	1			0.245927	1.31758	0.0792343	1.66556
6.5	10.846	0.976			6.5	10.846	1.341			6.5	0.976	1.341			6.5	1745.17	13.409				0.02	0.682	0.815						1.3474	0.704853	-1	1			0.0567523	1.42503	0.105646	1.80151
7	9.951	1			7	9.951	1.293			7	1	1.293			7	1729.26	13.295				0.02	0.696	0.824						1.7646	1.05154	-1	1			0.0945872	1.53247	0.0396171	1.93746
7.5	10.548	1.019			7.5	10.548	1.434			7.5	1.019	1.434			7.5	1664.68	13.338				0.02	0.613	0.769						1.501	0.203848	1	1			0.0567523	1.63991	0.00660286	2.07341
8	10.647	0.985			8	10.647	1.377			8	0.985	1.377			8	2213.11	13.139				0.02	0.575	0.762						1.4779	1.18024	-1	1			0.0189174	1.74735	0.00660286	2.20936
8.5	10.448	0.975			8.5	10.448	1.413			8.5	0.975	1.413			8.5	2208.06	13.21				0.02	0.678	0.809						1.6003	0.16	-1	1
9	10.349	0.989			9	10.349	1.431			9	0.989	1.431			9	2469.6	13.559				0.02	0.542	0.741						1.3298	0.519411	-1	1
9.5	10.349	0.977			9.5	10.349	1.361			9.5	0.977	1.361			9.5	2431.68	13.225				0.015	0.817	0.865						1.3973	0.348284	-1	1				Inset
10	10.349	1.037			10	10.349	1.296			10	1.037	1.296			10	2151.29	12.844				0.021	0.559	0.735						1.4399	1.17314	-1	1			Init_Length by sqrt(average area)	PDF	Init_Length by sqrt(average area)	PDF
10.5	10.349	0.971			10.5	10.349	1.321			10.5	0.971	1.321			10.5	2827.56	12.323				0.02	0.632	0.79						1.4928	1.60794	-1	1			0.0213394	0.98765	0.0115173	0.731481
11	10.349	0.936			11	10.349	1.317			11	0.936	1.317			11	2756.56	12.139				0.02	0.584	0.775						2.0039	0.0941428	1	1			0.0853578	1.1801	0.00575865	0.887363
11.5	10.448	0.918			11.5	10.448	1.27			11.5	0.918	1.27			11.5	2776.93	12.366				0.02	0.616	0.788						1.5187	0.376985	-1	1			0.117367	1.37255	0.0921385	1.04324
12	10.647	0.978			12	10.647	1.349			12	0.978	1.349			12	2468.91	12.802				0.02	0.696	0.817						1.6042	0.313137	1	1			0.405449	1.565	0.5989	1.19912
12.5	10.548	0.965			12.5	10.548	1.297			12.5	0.965	1.297			12.5	2728.25	12.81				0.02	0.523	0.714						1.6364	0.933969	-1	1			0.821569	1.75745	1.34177	1.35501
13	10.448	0.957			13	10.448	1.282			13	0.957	1.282			13	2700.54	12.166				0.022	0.419	0.576						1.5334	0.20728	1	1			1.08831	1.9499	1.95794	1.51089
13.5	10.249	0.949			13.5	10.249	1.446			13.5	0.949	1.446			13.5	2711.28	11.722				0.02	0.678	0.822						1.5344	1.12468	-1	1			0.725541	2.14235	1.41663	1.66677
14	10.349	0.92			14	10.349	1.368			14	0.92	1.368			14	2799.86	11.905				0.02	0.67	0.801						1.4762	1.15196	-1	1			0.501477	2.3348	0.529796	1.82265
14.5	10.548	0.927			14.5	10.548	1.415			14.5	0.927	1.415			14.5	2751.54	11.831				0.016	0.821	0.866						1.4076	0.933553	-1	1			0.416119	2.52725	0.230346	1.97853
15	10.846	0.946			15	10.846	1.394			15	0.946	1.394			15	2525.18	11.996				0.022	0.528	0.66						1.8123	0.122427	1	1			0.320092	2.7197	0.0575865	2.13441
15.5	10.647	0.932			15.5	10.647	1.396			15.5	0.932	1.396			15.5	2622.62	11.404				0.02	0.666	0.801						1.3276	0.567279	-1	1			0.160046	2.91215	0.0921385	2.29029
16	10.249	0.939			16	10.249	1.472			16	0.939	1.472			16	2672.37	11.657				0.02	0.538	0.762						1.3667	1.12326	-1	1			0.256073	3.1046	0.0345519	2.44618
16.5	10.647	0.901			16.5	10.647	1.613			16.5	0.901	1.613			16.5	2865.83	11.895				0.02	0.661	0.793						1.4238	0.707695	-1	1			0.128037	3.29705	0.017276	2.60206
17	10.448	0.94			17	10.448	1.602			17	0.94	1.602			17	2571.24	11.576				0.02	0.552	0.76						1.2329	1.51137	-1	1			0.0640183	3.4895	0.00575865	2.75794
17.5	10.747	0.896			17.5	10.747	1.831			17.5	0.896	1.831			17.5	2853.82	11.782				0.02	0.634	0.774						1.0572	1.0261	-1	1			0.0533486	3.68195	0.017276	2.91382
18	10.548	0.907			18	10.548	1.732			18	0.907	1.732			18	3047.86	11.476				0.018	0.688	0.811						1.5197	0.540832	-1	1			0.0320092	3.8744	0.00575865	3.0697
18.5	10.747	0.915			18.5	10.747	1.747			18.5	0.915	1.747			18.5	3150.22	11.764				0.02	0.605	0.781						1.1201	1.24468	-1	1
19	10.846	0.879			19	10.846	1.871			19	0.879	1.871			19	3656.98	11.654				0.02	0.663	0.808						1.436	1.07095	-1	1
19.5	10.946	0.882			19.5	10.946	1.904			19.5	0.882	1.904			19.5	3484.79	12.035				0.019	0.639	0.799						1.7667	0.761838	-1	1
20	10.349	0.887			20	10.349	2.024			20	0.887	2.024			20	3936.07	11.591				0.021	0.468	0.651						1.5407	0.881249	-1	1
20.5	10.349	0.859			20.5	10.349	2.233			20.5	0.859	2.233			20.5	3258.89	11.541				0.02	0.738	0.837						1.5826	0.842253	-1	1
21	10.846	0.855			21	10.846	2.41			21	0.855	2.41			21	3438.11	11.676				0.02	0.54	0.725						1.3512	0.809705	-1	1
21.5	10.747	0.894			21.5	10.747	2.911			21.5	0.894	2.911			21.5	3525.22	11.969				0.02	0.59	0.802						2.0041	0.258995	1	1
22	10.747	0.935			22	10.747	2.754			22	0.935	2.754			22	3541.15	11.468				0.02	0.589	0.753						1.7412	0.253137	1	1
22.5	10.548	0.922			22.5	10.548	2.412			22.5	0.922	2.412			22.5	3654.88	11.378				0.02	0.68	0.807						1.5576	0.0800006	1	1
23	10.846	0.916			23	10.846	2.315			23	0.916	2.315			23	3630.54	11.114				0.027	0.433	0.639						1.4444	0.620833	-1	1
23.5	10.15	0.929			23.5	10.15	2.269			23.5	0.929	2.269			23.5	3819.15	10.994				0.02	0.791	0.847						2.7211	0.1	1	1
24	9.652	0.949			24	9.652	2.247			24	0.949	2.247			24	4081.06	11.398				0.02	0.701	0.836						1.1739	0.854974	-1	1
24.5	10.05	0.928			24.5	10.05	2.177			24.5	0.928	2.177			24.5	4476.73	11.227				0.028	0.406	0.571						1.4548	0.681838	-1	1
25	9.652	0.962			25	9.652	2.424			25	0.962	2.424			25	5204.3	11.256				0.021	0.676	0.795						2.4321	0.134142	1	1
25.5	9.155	0.979			25.5	9.155	2.404			25.5	0.979	2.404			25.5	5479	11.463				0.02	0.508	0.698						1.4606	1.40267	-1	1
26	9.055	1.012			26	9.055	2.497			26	1.012	2.497			26	6277.87	10.938				0.02	0.797	0.842						1.0921	0.998406	-1	1
26.5	8.956	1.01			26.5	8.956	2.332			26.5	1.01	2.332			26.5	7886.97	11.244				0.02	0.524	0.721						1.6058	0.504265	-1	1
27	8.757	0.994			27	8.757	2.475			27	0.994	2.475			27	8451.9	11.338				0.02	0.53	0.75						1.6859	0.247279	1	1
27.5	9.055	0.986			27.5	9.055	2.484			27.5	0.986	2.484			27.5	8773.35	11.214				0.02	0.612	0.768						1.6144	1.69522	-1	1
28	8.558	0.995			28	8.558	2.346			28	0.995	2.346			28	10054.3	11.186				0.022	0.72	0.811						1.3222	0.356568	-1	1
28.5	8.259	0.993			28.5	8.259	2.598			28.5	0.993	2.598			28.5	10978.2	11.308				0.02	0.505	0.7						1.4001	1.04284	-1	1
29	8.856	1.01			29	8.856	2.618			29	1.01	2.618			29	9715.03	11.267				0.02	0.506	0.713						1.3672	0.618996	-1	1
29.5	8.757	1.018			29.5	8.757	2.486			29.5	1.018	2.486			29.5	7544.46	11.174				0.016	0.832	0.853						1.3676	0.801838	-1	1
30	9.553	0.967			30	9.553	2.447			30	0.967	2.447			30	7556.73	11.484				0.015	0.706	0.796						1.4509	1.16569	-1	1
30.5	9.354	0.949			30.5	9.354	2.568			30.5	0.949	2.568			30.5	7794.02	11.309				0.02	0.389	0.597						1.574	0.838995	-1	1
31	9.155	0.976			31	9.155	2.7			31	0.976	2.7			31	7569.95	11.292				0.02	0.697	0.815						1.5091	0.353138	-1	1
31.5	8.856	0.986			31.5	8.856	2.674			31.5	0.986	2.674			31.5	5533.32	11.065				0.02	0.627	0.776						1.4499	0.886273	-1	1
32	9.155	0.983			32	9.155	3.002			32	0.983	3.002			32	5621.21	11.186				0.02	0.746	0.835						1.4481	0.625269	-1	1
32.5	9.851	0.951			32.5	9.851	2.638			32.5	0.951	2.638			32.5	6587.97	11.091				0.02	0.795	0.844						1.5383	1.14042	-1	1
33	9.254	0.945			33	9.254	3.062			33	0.945	3.062			33	5153.81	10.977				0.024	0.475	0.633						1.3879	1.12267	-1	1
33.5	9.055	0.935			33.5	9.055	2.92			33.5	0.935	2.92			33.5	5512.84	10.61				0.02	0.552	0.756						1.4556	1.2251	-1	1
34	9.354	0.949			34	9.354	2.738			34	0.949	2.738			34	5859.27	10.296				0.02	0.717	0.815						1.2798	0.545268	-1	1
34.5	9.155	0.973			34.5	9.155	3.046			34.5	0.973	3.046			34.5	5703.95	10.815				0.018	0.876	0.856						1.387	0.408285	-1	1
35	9.254	0.917			35	9.254	2.597			35	0.917	2.597			35	5455.58	11.148				0.014	0.773	0.81						1.4173	1.25941	-1	1
35.5	9.155	0.942			35.5	9.155	2.701			35.5	0.942	2.701			35.5	5286.57	11.112				0.02	0.512	0.714						1.4531	0.462842	-1	1
36	8.757	1.011			36	8.757	2.585			36	1.011	2.585			36	5039.57	11.312				0.02	0.664	0.807						1.4703	0.81799	-1	1
36.5	8.657	0.961			36.5	8.657	2.44			36.5	0.961	2.44			36.5	4937.12	11.027				0.02	0.599	0.766						1.4209	0.214142	1	1
37	8.657	0.939			37	8.657	2.622			37	0.939	2.622			37	5782.65	11.07				0.02	0.65	0.795						1.3624	0.398995	1	1
37.5	8.657	0.955			37.5	8.657	2.554			37.5	0.955	2.554			37.5	5148.41	11.496				0.02	0.761	0.851						1.3932	0.648701	-1	1
38	8.558	0.973			38	8.558	2.925			38	0.973	2.925			38	5021	11.299				0.016	0.655	0.768						1.3251	1.38368	-1	1
38.5	9.055	0.998			38.5	9.055	2.676			38.5	0.998	2.676			38.5	4580.09	11.234				0.02	0.68	0.805						2.0348	0.406274	-1	1
39	8.956	1.098			39	8.956	2.687			39	1.098	2.687			39	4534.26	11.314				0.02	0.581	0.767						1.4695	0.370711	-1	1
39.5	9.055	1.031			39.5	9.055	2.781			39.5	1.031	2.781			39.5	3776.84	11.237				0.021	0.63	0.777						1.6395	0.510711	-1	1
40	9.155	1.1			40	9.155	2.774			40	1.1	2.774			40	3683.31	11.422				0.016	0.679	0.814						1.4494	0.615563	-1	1
40.5	8.956	1.086			40.5	8.956	2.73			40.5	1.086	2.73			40.5	3413.79	11.964				0.02	0.608	0.742						1.5116	0.947107	-1	1
41	9.055	1.076			41	9.055	2.651			41	1.076	2.651			41	3388.42	11.681				0.02	0.66	0.812						1.4971	1.14142	-1	1
41.5	9.055	1.056			41.5	9.055	2.612			41.5	1.056	2.612			41.5	3324.72	11.505				0.02	0.654	0.793						1.5959	0.927106	-1	1
42	9.254	1.04			42	9.254	2.491			42	1.04	2.491			42	3388.07	11.837				0.02	0.735	0.825						1.5498	1.24953	-1	1
42.5	9.055	1.038			42.5	9.055	2.509			42.5	1.038	2.509			42.5	3007.54	11.502				0.02	0.399	0.526						1.4789	0.253137	1	1
43	8.657	1.12			43	8.657	2.597			43	1.12	2.597			43	3142.2	11.509				0.02	0.641	0.798						1.5844	0.582427	-1	1
43.5	8.856	1.052			43.5	8.856	2.32			43.5	1.052	2.32			43.5	3148.65	11.742				0.02	0.69	0.81						1.6914	0.67397	-1	1
44	8.657	0.985			44	8.657	2.547			44	0.985	2.547			44	2812.21	11.697				0.012	0.908	0.838						1.2205	1.19439	-1	1
44.5	8.16	1.013			44.5	8.16	2.595			44.5	1.013	2.595			44.5	3169.18	11.904				0.022	0.366	0.341						1.2399	0.68728	-1	1
45	8.259	1.022			45	8.259	2.65			45	1.022	2.65			45	3002.01	11.873				0.02	0.554	0.753						1.3874	0.831543	-1	1
45.5	8.06	1.059			45.5	8.06	2.719			45.5	1.059	2.719			45.5	3491.99	12.073				0.02	0.642	0.789						1.1823	0.242426	1	1
46	8.06	1.081			46	8.06	3.002			46	1.081	3.002			46	3353.22	12.263				0.02	0.671	0.806						1.5398	1.08326	-1	1
46.5	8.06	1.007			46.5	8.06	2.787			46.5	1.007	2.787			46.5	3900.72	12.179				0.018	0.745	0.847						1.4622	0.6087	-1	1
47	7.861	1.014			47	7.861	2.779			47	1.014	2.779			47	3806.99	12.872				0.025	0.306	0.356						1.5413	0.167279	-1	1
47.5	7.463	1.04			47.5	7.463	3.335			47.5	1.04	3.335			47.5	3842.58	12.84				0.02	0.726	0.818						1.3484	0.67799	-1	1
48	7.861	1.039			48	7.861	2.961			48	1.039	2.961			48	3688.63	12.681				0.019	0.569	0.749						1.5747	0.444852	-1	1
48.5	7.065	1.063			48.5	7.065	2.934			48.5	1.063	2.934			48.5	3893.52	12.433				0.022	0.634	0.788						1.363	1.00627	-1	1
49	7.065	1.048			49	7.065	2.934			49	1.048	2.934			49	4002.7	12.293				0.023	0.676	0.801						1.4804	0.724852	-1	1
49.5	6.667	1.092			49.5	6.667	2.825			49.5	1.092	2.825			49.5	4575.62	12.976				0.02	0.636	0.794						1.4826	0.678995	-1	1
50	7.165	1.028			50	7.165	2.994			50	1.028	2.994			50	5059.1	13.115				0.02	0.639	0.805						1.45	0.589118	-1	1
50.5	7.264	1.105			50.5	7.264	2.77			50.5	1.105	2.77			50.5	5042.94	12.698				0.025	0.562	0.75						1.4216	0.433554	-1	1
51	7.165	1.092			51	7.165	2.697			51	1.092	2.697			51	4724.52	12.511				0.019	0.721	0.827						1.5556	0.458994	-1	1
51.5	7.463	1.086			51.5	7.463	3.139			51.5	1.086	3.139			51.5	4377.6	13.176				0.021	0.566	0.758						1.3121	0.614975	-1	1
52	7.662	1.076			52	7.662	3.046			52	1.076	3.046			52	5046.68	12.948				0.022	0.624	0.773						1.4938	0.692549	-1	1
52.5	7.762	1.089			52.5	7.762	2.83			52.5	1.089	2.83			52.5	4630.57	12.801				0.022	0.63	0.752						1.3713	0.505269	1	1
53	7.463	1.116			53	7.463	3.069			53	1.116	3.069			53	4498.32	12.871				0.012	0.979	0.905						1.4604	0.982843	-1	1
53.5	7.861	1.096			53.5	7.861	3.191			53.5	1.096	3.191			53.5	4825.03	12.81				0.023	0.595	0.781						1.3601	1.10468	-1	1
54	7.762	1.041			54	7.762	2.99			54	1.041	2.99			54	5232.21	12.835				0.027	0.478	0.675						1.6561	1.11497	-1	1
54.5	7.861	1.056			54.5	7.861	3.037			54.5	1.056	3.037			54.5	4926.05	12.352				0.017	0.732	0.823						1.8713	0.43071	1	1
55	7.165	1.071			55	7.165	2.931			55	1.071	2.931			55	6343.82	12.475				0.022	0.39	0.495						1.3702	0.658406	-1	1
55.5	6.866	1.132			55.5	6.866	3.294			55.5	1.132	3.294			55.5	6499.49	12.314				0.021	0.623	0.773						1.4336	0.257989	1	1
56	6.767	1.152			56	6.767	3.234			56	1.152	3.234			56	6746.53	12.207				0.017	0.763	0.85						1.7025	0.808111	-1	1
56.5	6.767	1.19			56.5	6.767	3.414			56.5	1.19	3.414			56.5	6511.7	11.984				0.018	0.741	0.822						1.3484	1.59723	-1	1
57	6.866	1.162			57	6.866	3.41			57	1.162	3.41			57	6354.68	11.78				0.024	0.435	0.606						1.6243	0.716568	-1	1
57.5	6.567	1.162			57.5	6.567	3.305			57.5	1.162	3.305			57.5	7075.53	11.05				0.015	0.689	0.806						1.5316	1.16752	-1	1
58	6.667	1.138			58	6.667	3.083			58	1.138	3.083			58	7921.45	11.193				0.023	0.527	0.636						1.6031	0.671544	-1	1
58.5	6.567	1.225			58.5	6.567	3.137			58.5	1.225	3.137			58.5	6208.72	11.619				0.019	0.151	0.007						1.8432	1.48794	-1	1
59	6.468	1.234			59	6.468	3.361			59	1.234	3.361			59	6492.25	11.891				0.016	0.915	0.871						2.1181	0.124852	1	1
59.5	5.97	1.264			59.5	5.97	3.421			59.5	1.264	3.421			59.5	6084.58	11.811				0.013	0.652	0.789						1.7347	0.679411	-1	1
60	5.871	1.317			60	5.871	3.409			60	1.317	3.409			60	6047.96	12.059				0.015	0.806	0.808						1.5639	0.55071	-1	1
60.5	6.07	1.367			60.5	6.07	3.029			60.5	1.367	3.029			60.5	6540.42	12.068				0.019	0.553	0.705						1.7131	0.754975	-1	1
61	5.572	1.306			61	5.572	3.33			61	1.306	3.33			61	6562.43	11.846				0.025	0.438	0.595						1.2783	0.922842	-1	1
61.5	5.771	1.354			61.5	5.771	3.696			61.5	1.354	3.696			61.5	8477.28	11.354				0.014	0.679	0.735						1.4675	0.912132	-1	1
62	5.572	1.411			62	5.572	3.489			62	1.411	3.489			62	10172.5	11.484				0.026	0.355	0.397						1.2872	0.507696	-1	1
62.5	5.672	1.423			62.5	5.672	3.511			62.5	1.423	3.511			62.5	10269.4	11.824				0.018	0.578	0.694						1.5491	0.612132	-1	1
63	5.572	1.364			63	5.572	3.127			63	1.364	3.127			63	9517.55	11.8				0.011	0.953	0.866						1.5586	1.04953	-1	1
63.5	5.771	1.361			63.5	5.771	3.597			63.5	1.361	3.597			63.5	10015	11.912				0.023	0.279	0.126						1.6044	0.12	1	1
64	5.572	1.288			64	5.572	3.516			64	1.288	3.516			64	9443.78	12.019				0.02	0.764	0.825						1.5809	0.388701	-1	1
64.5	5.473	1.295			64.5	5.473	3.756			64.5	1.295	3.756			64.5	7369.75	12.72				0.017	0.605	0.77						1.1029	0.970122	-1	1
65	5.871	1.272			65	5.871	3.473			65	1.272	3.473			65	7823.53	12.146				0.016	0.69	0.81						1.0673	0.75397	-1	1
65.5	5.672	1.334			65.5	5.672	3.274			65.5	1.334	3.274			65.5	11007.2	12.53				0.014	0.717	0.79						1.4847	0.838995	-1	1
66	5.473	1.339			66	5.473	3.383			66	1.339	3.383			66	12598.8	12.39				0.017	0.718	0.831						1.4668	1.3061	-1	1
66.5	5.672	1.292			66.5	5.672	3.505			66.5	1.292	3.505			66.5	11508.4	12.262				0.02	0.593	0.764						1.9988	0.897818	-1	1
67	5.075	1.321			67	5.075	3.39			67	1.321	3.39			67	9640.82	12.047				0.024	0.583	0.77						1.4427	1.11799	-1	1
67.5	5.174	1.315			67.5	5.174	3.443			67.5	1.315	3.443			67.5	10677.5	11.929				0.023	0.798	0.818						2.1434	0.350711	-1	1
68	4.776	1.31			68	4.776	3.564			68	1.31	3.564			68	11005.3	12.185				0.016	0.589	0.753						1.1037	0.586691	-1	1
68.5	4.876	1.355			68.5	4.876	3.776			68.5	1.355	3.776			68.5	11045.8	11.691				0.021	0.747	0.836						1.714	0.51799	-1	1
69	4.577	1.43			69	4.577	4.07			69	1.43	4.07			69	12880.4	11.131				0.02	0.362	0.597						1.6926	0.287279	1	1
69.5	4.478	1.358			69.5	4.478	4.098			69.5	1.358	4.098			69.5	13552.1	11.041				0.013	0.817	0.782						1.483	0.692549	-1	1
70	4.577	1.346			70	4.577	3.947			70	1.346	3.947			70	14231.8	10.718				0.021	0.45	0.57						1.3883	1.00669	-1	1
															70.5	16241.3	10.454				0.02	0.5	0.713						1.3687	0.356568	-1	1
															71	16170.5	11.206				0.018	0.722	0.8						1.723	0.742843	-1	1
															71.5	15611.9	11.194				0.017	0.742	0.814						1.3901	0.830538	-1	1
															72	14015.2	10.786				0.02	0.493	0.719						2.0087	0.209705	1	1
															72.5	15027.2	10.923				0.02	0.659	0.784						1.3298	0.994558	-1	1
															73	14502.7	10.821				0.02	0.691	0.813						1.6956	0.661838	-1	1
															73.5	15377.9	10.531				0.015	0.641	0.793						1.4627	0.755979	-1	1
															74	14678.3	10.676				0.018	0.702	0.801						1.3735	0.632548	-1	1
															74.5	14749.3	10.426				0.02	0.633	0.782						1.607	1.30042	-1	1
															75	14780.2	10.596				0.02	0.715	0.808						1.1452	1.16326	-1	1
															75.5	13690.3	10.397				0.025	0.431	0.62						1.4612	1.26627	-1	1
															76	13535.2	10.78				0.016	0.63	0.791						1.3933	1.34409	-1	1
															76.5	14941.7	10.686				0.016	0.729	0.847						1.6907	0.742254	-1	1
															77	17966	10.466				0.019	0.821	0.84						1.3676	1.22267	-1	1
															77.5	15336.8	9.908				0.028	0.239	0.126						1.4156	0.899412	-1	1
															78	15202.6	10.066				0.02	0.889	0.868						1.2255	0.805269	-1	1
															78.5	13680.4	9.976				0.024	0.301	0.407						1.1574	1.30711	-1	1
															79	15248.6	9.629				0.025	0.376	0.551						1.2693	0.969117	-1	1
															79.5	15927.8	8.939				0.023	0.567	0.773						1.7668	1.28527	-1	1
															80	15694.1	9.275				0.018	0.701	0.824						1.6358	1.33071	-1	1
															80.5	16412.9	9.361				0.018	0.705	0.826						1.5742	0.438995	1	1
															81	14315.2	9.253				0.021	0.743	0.841						1.4291	1.52551	-1	1
															81.5	17345.8	8.918				0.017	0.883	0.825						1.8632	0.490711	-1	1
															82	16583.3	8.948				0.023	0.417	0.585						1.8803	0.150711	1	1
															82.5	17160.1	9.013				0.023	0.649	0.797						1.4462	0.246274	1	1
															83	16472.2	8.76				0.016	0.699	0.822						1.5376	1.52936	-1	1
															83.5	24578.8	8.994				0.018	0.69	0.779						1.3781	1.08267	-1	1
															84	17661.9	8.891				0.013	0.863	0.861						1.5711	0.886273	-1	1
															84.5	19168.2	8.94				0.022	0.942	0.899						1.8511	0.21799	1	1
															85	23082.3	8.955				0.017	0.898	0.873						1.8185	0.530711	-1	1
															85.5	19070.8	8.879				0.027	0.798	0.872						2.1924	0.18	1	1
															86	17376.3	8.324				0.024	0.417	0.583						1.7134	0.802254	-1	1
															86.5	19922.6	8.902				0.02	0.614	0.635						1.2523	0.451127	-1	1
															87	19541.5	8.789				0.017	1.05	0.862						1.323	0.986691	-1	1
															87.5	17716.3	9.507				0.023	0.6	0.73						1.7388	0.85598	-1	1
															88	17597.9	9.614				0.019	0.457	0.697						1.5803	0.262426	1	1
															88.5	17582.5	9.836				0.013	1.053	0.884						1.1342	0.567695	-1	1
															89	15586.7	9.266				0.024	0.687	0.774						1.4097	0.758994	-1	1
															89.5	15685.4	9.053				0.02	0.36	0.568						1.0929	0.896985	-1	1
															90	17852.1	9.333				0.017	0.611	0.679						1.5985	0.837401	-1	1
															90.5	18901	8.905				0.023	0.37	0.493						1.3357	1.08468	-1	1
															91	19277.4	8.171				0.014	0.598	0.792						1.3612	1.04225	-1	1
															91.5	16903.6	8.311				0.017	0.526	0.693						1.5877	0.944681	-1	1
															92	18246	8.169				0.019	0.446	0.639						1.4168	1.3477	-1	1
															92.5	19237.9	8.006				0.015	1.036	0.886						1.6504	0.380416	-1	1
															93	21249.4	8.227				0.02	0.481	0.7						1.6624	0.576569	-1	1
															93.5	18690.7	8.191				0.017	0.605	0.736						1.5862	0.630121	-1	1
															94	20128.3	7.761				0.017	0.818	0.846						1.0882	1.00627	-1	1
															94.5	17646.7	7.523				0.02	0.684	0.829						1.4824	1.12167	-1	1
															95	20420.9	7.304				0.02	0.674	0.804						1.4368	0.682253	-1	1
															95.5	22430.8	7.296				0.02	0.568	0.755						1.3419	0.440416	-1	1
															96	24400.7	7.285				0.021	0.913	0.875						1.4539	0.73799	-1	1
															96.5	28271.1	7.248				0.021	0.488	0.667						1.3389	0.973553	-1	1
															97	26810.1	7.531				0.02	0.617	0.794						2.1503	0.464853	-1	1
															97.5	21234.5	8.251				0.025	0.369	0.535						1.7998	0.0482841	1	1
															98	19240.3	8.387				0.018	0.8	0.864						1.9802	0.593137	-1	1
															98.5	18665.6	7.544				0.025	0.394	0.584						1.2523	0.999411	-1	1
															99	18340.7	8.169				0.02	0.661	0.823						1.4796	1.40728	-1	1
															99.5	16841.9	7.62				0.025	0.587	0.746						1.6937	0.38728	-1	1
															100	17491.7	8.089				0.025	0.649	0.783						1.4378	0.668701	-1	1
															100.5	14478.5	8.078				0.022	0.471	0.636						1.3246	0.83397	-1	1
															101	12693.3	8.345				0.021	0.481	0.697						1.7337	0.852549	-1	1
															101.5	10525.3	8.127				0.018	0.863	0.871						1.9325	0.84468	-1	1
															102	11205.6	8.19				0.018	0.849	0.857						1.6147	1.20184	-1	1
															102.5	9987.58	8.505				0.018	0.971	0.894						1.6756	0.801421	-1	1
															103	10605.9	8.322				0.022	0.785	0.828						1.3911	0.883848	-1	1
															103.5	11504.6	8.489				0.021	0.667	0.822						1.6041	0.34	-1	1
															104	15782.3	9.088				0.025	0.398	0.564						1.2814	0.512548	-1	1
															104.5	13428.9	9.504				0.023	0.767	0.84						1.2597	0.884264	-1	1
															105	12691.9	9.362				0.02	0.521	0.701						1.5109	0.584852	-1	1
															105.5	20344.5	9.341				0.023	0.525	0.71						1.1841	0.561837	-1	1
															106	16383	9.799				0.018	1.119	0.911						2.909	0.213138	1	1
															106.5	17230.8	9.896				0.022	0.183	0.132						1.9011	0.608284	-1	1
															107	18133.4	10.359				0.019	1.168	0.934						1.8635	0.478996	-1	1
															107.5	23025.6	9.92				0.016	1.062	0.867						1.3207	0.47799	-1	1
															108	23049.4	9.01				0.017	0.561	0.673						1.5136	0.892548	-1	1
															108.5	19308.1	9.244				0.022	1.128	0.923						1.6328	0.556568	-1	1
															109	17380.9	9.357				0.02	0.819	0.767						1.4627	0.27071	1	1
															109.5	17654.7	8.819				0.018	0.55	0.778						1.3995	1.27196	-1	1
															110	14786.3	8.724				0.022	0.914	0.876						1.3379	1.23941	-1	1
															110.5	11893.2	9.153				0.023	0.269	0.564						1.5627	1.51137	-1	1
															111	12492.2	9.411				0.018	0.668	0.857						1.42	0.670711	-1	1
															111.5	10703.1	9.439				0.017	0.618	0.722						1.5396	1.75723	-1	1
															112	9333.15	9.995				0.025	0.422	0.746						1.4103	1.33054	-1	1
															112.5	10275.2	10.363				0.017	0.772	0.863						1.7187	1.05154	-1	1
															113	9761.04	10.379				0.019	0.764	0.723						1.4979	0.314558	-1	1
															113.5	8728.93	10.312				0.012	1.277	0.887						1.2389	0.749706	-1	1
															114	8165.58	9.926				0.016	0.887	0.818						1.6866	0.668701	-1	1
															114.5	8572.81	10.38				0.02	1.07	0.933						1.5245	0.834559	-1	1
															115	8249.44	10.575				0.013	1.226	0.901						1.5929	0.989706	-1	1
															115.5	8280.37	10.121				0.023	0.434	0.62						1.471	0.84527	-1	1
															116	8611.37	10.595				0.022	0.571	0.787						1.1984	0.51598	1	1
															116.5	7884.28	10.592				0.02	0.501	0.646						1.7055	1.00527	-1	1
															117	10302.6	10.605				0.02	0.67	0.831						0.88	1.24309	1	1
															117.5	11259.4	10.308				0.019	0.929	0.83						1.2937	0.783848	-1	1
															118	16007.4	10.482				0.02	0.691	0.815						1.3454	0.614142	-1	1
															118.5	25127.4	10.595				0.02	0.494	0.68						1.4735	0.848701	-1	1
															119	25888.3	10.232				0.02	0.707	0.836						1.086	0.761421	-1	1
															119.5	21612	10.255				0.021	0.62	0.793						1.2732	0.796569	-1	1
															120	18026.9	9.858				0.017	0.877	0.871						1.5472	0.804853	-1	1
																					0.02	0.464	0.683						1.7323	0.420416	-1	1
																					0.016	0.769	0.848						1.688	0.851127	-1	1
																					0.013	1.066	0.91						1.4842	1.57522	1	1
																					0.014	0.866	0.86						1.5789	0.493553	-1	1
																					0.015	0.927	0.877						1.5232	0.536568	-1	1
																					0.018	0.599	0.762						1.3947	0.670711	-1	1
																					0.016	1.042	0.898						1.7027	0.478996	1	1
																					0.021	0.609	0.801						1.5575	0.910711	-1	1
																					0.024	0.729	0.83						1.4443	0.602842	-1	1
																					0.017	0.64	0.775						1.2857	0.534559	-1	1
																					0.021	0.841	0.85						1.7399	0.312132	-1	1
																					0.019	0.715	0.824						1.3134	0.756985	1	1
																					0.022	0.555	0.718						1.5917	0.672132	-1	1
																					0.022	0.487	0.717						1.4219	0.293137	1	1
																					0.02	0.678	0.814						1.541	1.35539	-1	1
																					0.016	0.656	0.803						1.5443	1.24912	-1	1
																					0.019	0.687	0.8						1.6926	0.903848	-1	1
																					0.009	0.791	0.838						1.6706	0.530122	-1	1
																					0.022	0.57	0.624						1.7272	1.11255	-1	1
																					0.014	0.85	0.85						2.0131	0.276568	1	1
																					0.016	0.688	0.76						1.7781	0.356568	1	1
																					0.017	0.427	0.571						1.3894	1.17498	-1	1
																					0.021	0.688	0.819						1.6469	0.583848	-1	1
																					0.022	0.494	0.71						2.1029	0.244853	-1	1
																					0.018	0.694	0.729						1.4162	1.21556	-1	1
																					0.016	1.073	0.895						1.3332	1.0877	-1	1
																					0.02	0.557	0.712						1.3615	0.847107	-1	1
																					0.016	0.861	0.885						1.6415	1.7225	-1	1
																					0.017	1.128	0.851						1.6123	0.963675	-1	1
																					0.022	0.767	0.711						2.6029	0.284852	1	1
																					0.017	0.867	0.802						1.6692	0.670711	-1	1
																					0.02	0.779	0.87						1.5305	0.538995	-1	1
																					0.02	0.727	0.815						1.5249	0.629705	1	1
																					0.015	0.678	0.831						1.2239	1.99865	-1	1
																					0.027	0.541	0.79						1.535	1.3661	-1	1
																					0.023	0.349	0.392						1.6668	0.558406	-1	1
																					0.017	0.896	0.834						1.7988	0.546274	1	1
																					0.008	1.509	0.936						1.5559	1.07095	-1	1
																					0.019	1.119	0.905						1.2099	0.960416	-1	1
																					0.02	0.661	0.78						1.4679	1.10953	-1	1
																					0.015	0.555	0.801						1.7567	1.74066	-1	1
																					0.02	0.717	0.827						1.5813	0.584852	-1	1
																					0.02	0.651	0.794						1.2667	0.501838	-1	1
																					0.02	0.548	0.761						1.1908	0.520416	-1	1
																					0.024	0.484	0.694						1.7728	1.04627	-1	1
																					0.021	0.705	0.824						1.4631	0.606691	-1	1
																					0.02	0.747	0.83						1.4433	0.389705	1	1
																					0.028	0.334	0.454						1.3613	0.450711	-1	1
																					0.022	0.725	0.825						1.4511	0.963259	-1	1
																					0.02	0.854	0.863						1.5409	1.08627	-1	1
																					0.012	1.023	0.906						1.4484	1.12953	-1	1
																					0.021	0.522	0.585						1.6762	0.104853	1	1
																					0.023	0.242	0.146						1.6021	0.708285	-1	1
																					0.018	0.732	0.789						1.635	0.989706	-1	1
																					0.024	0.291	0.108						1.6386	0.467696	-1	1
																					0.021	0.59	0.735						1.3668	0.742254	-1	1
																					0.024	0.669	0.754						1.6715	1.27154	-1	1
																					0.018	0.826	0.852						1.5231	0.61799	-1	1
																					0.019	0.572	0.752						1.3989	1.33338	-1	1
																					0.014	0.758	0.827						1.4984	1.48971	-1	1
																					0.017	0.623	0.812						1.5463	1.40125	-1	1
																					0.018	0.714	0.815						1.6863	0.381422	1	1
																					0.021	0.595	0.741						2.2587	0.0765684	1	1
																					0.017	0.78	0.841						1.349	0.601837	-1	1
																					0.013	0.964	0.874						1.4888	1.06468	-1	1
																					0.017	0.621	0.757						1.314	0.872131	-1	1
																					0.017	0.672	0.803						1.1751	0.916985	-1	1
																					0.021	0.523	0.603						1.3459	1.44409	-1	1
																					0.014	0.869	0.842						1.2108	1.34853	-1	1
																					0.011	1.152	0.888						1.0971	0.441421	-1	1
																					0.02	0.824	0.867						2.1665	0.322427	1	1
																					0.021	0.643	0.774						1.1049	1.17941	-1	1
																					0.022	0.747	0.839						1.2117	0.526274	-1	1
																					0.026	0.354	0.684						1.497	0.0765684	-1	1
																					0.023	0.303	0.476						1.4621	0.481421	-1	1
																					0.021	0.713	0.767						1.5191	0.665269	-1	1
																					0.021	0.432	0.803						1.4196	0.326275	1	1
																					0.019	0.531	0.547						1.2475	0.935391	-1	1
																					0.015	0.97	0.837						1.3212	0.474142	-1	1
																					0.016	0.88	0.865						2.1056	0.229705	1	1
																					0.021	0.396	0.672						1.4722	1.18409	-1	1
																					0.024	0.494	0.607						1.5494	1.58108	-1	1
																					0.02	1.05	0.898						1.7461	0.772965	-1	1
																					0.018	0.791	0.842						1.7394	0.693137	-1	1
																					0.023	0.808	0.853						1.2606	0.649705	-1	1
																					0.02	0.625	0.78						1.4987	1.70267	-1	1
																					0.022	0.436	0.701						1.3782	0.676985	-1	1
																					0.02	0.706	0.82						1.8095	1.09598	-1	1
																					0.02	0.615	0.79						1.8365	0.260416	-1	1
																					0.02	0.506	0.734						1.3854	0.362843	-1	1
																					0.02	0.718	0.815						1.5933	1.13497	-1	1
																					0.022	0.493	0.716						1.3906	1.40995	-1	1
																					0.017	0.952	0.885						1.6653	0.884852	-1	1
																					0.02	0.635	0.791						1.481	0.857989	-1	1
																					0.019	0.764	0.846						1.242	1.20267	-1	1
																					0.02	0.755	0.836						1.2136	0.161421	-1	1
																					0.023	0.541	0.731						1.1472	0.692132	-1	1
																					0.019	0.685	0.833						1.1723	0.900833	-1	1
																					0.021	0.469	0.618						0.9819	0.649705	-1	1
																					0.023	0.521	0.652						1.5583	1.01054	-1	1
																					0.022	0.607	0.727						1.5379	0.407279	-1	1
																					0.019	0.697	0.82						1.1546	0.584852	-1	1
																					0.02	0.565	0.714						1.2726	0.389705	1	1
																					0.019	0.63	0.759						1.5891	1.0174	-1	1
																					0.021	0.402	0.572						1.7574	0.102426	1	1
																					0.015	0.648	0.782						1.3273	0.836568	-1	1
																					0.016	0.647	0.801						1.4156	1.13255	-1	1
																					0.022	0.71	0.802						1.6131	0.734558	-1	1
																					0.016	0.969	0.894						1.1644	0.733137	-1	1
																					0.017	0.913	0.851						1.3636	0.832965	-1	1
																					0.026	0.282	0.365						1.3154	0.23799	1	1
																					0.015	0.841	0.849						1.3096	1.17397	-1	1
																					0.021	0.29	0.154						1.5753	1.76007	-1	1
																					0.023	0.714	0.837						1.5205	1.00627	-1	1
																					0.019	0.578	0.753						1.7203	1.52083	-1	1
																					0.017	1.008	0.872						1.6538	1.22652	-1	1
																					0.021	0.23	0.082						1.9277	0.484853	-1	1
																					0.019	0.878	0.846						1.5699	0.971959	-1	1
																					0.018	0.668	0.806						1.6124	1.18728	-1	1
																					0.013	0.955	0.823						1.7258	0.455979	-1	1
																					0.017	0.806	0.844						1.6042	0.468284	-1	1
																					0.028	0.207	0.008						2.3686	0.136569	-1	1
																					0.021	0.321	0.095						1.29	1.24284	-1	1
																					0.019	0.625	0.716						1.9947	0.214142	1	1
																					0.021	0.672	0.781						1.6236	0.983259	-1	1
																					0.014	0.837	0.865						1.6949	0.633138	-1	1
																					0.019	0.818	0.861						1.4558	0.936984	-1	1
																					0.015	0.818	0.856						1.529	0.354142	-1	1
																					0.023	0.541	0.663						1.4852	1.84024	-1	1
																					0.022	0.548	0.733						1.2778	0.415564	1	1
																					0.02	0.61	0.783						1.5823	0.329706	1	1
																					0.014	0.789	0.861						1.4479	0.0741416	1	1
																					0.024	0.6	0.752						1.2904	1.13497	-1	1
																					0.02	0.541	0.761						1.9066	0.284852	1	1
																					0.02	0.757	0.85						1.4935	1.29899	-1	1
																					0.02	0.483	0.699						1.4636	0.588285	-1	1
																					0.027	0.382	0.566						1.5369	0.170711	-1	1
																					0.024	0.621	0.728						1.2873	0.857401	-1	1
																					0.02	0.753	0.83						1.4503	0.355563	-1	1
																					0.02	0.707	0.839						1.3348	1.19924	-1	1
																					0.012	0.752	0.845						1.3934	0.47598	-1	1
																					0.015	0.825	0.857						2.1013	0.208284	1	1
																					0.019	0.768	0.85						1.7129	1.37137	-1	1
																					0.017	0.625	0.756						1.497	0.665269	-1	1
																					0.022	0.461	0.646						1.5067	0.669705	-1	1
																					0.018	0.828	0.846						1.3587	1.39054	-1	1
																					0.021	0.62	0.789						1.4598	0.75799	-1	1
																					0.022	0.587	0.725						1.3275	0.818407	-1	1
																					0.014	0.826	0.856						1.4126	1.04368	-1	1
																					0.021	0.552	0.731						1.8925	0.307279	1	1
																					0.026	0.348	0.566						1.5919	1.42569	-1	1
																					0.021	0.758	0.847						1.5824	0.773136	-1	1
																					0.022	0.63	0.78						1.6013	0.286274	1	1
																					0.021	0.366	0.648						1.4735	1.3061	-1	1
																					0.022	0.782	0.866						1.4401	0.897818	-1	1
																					0.021	0.707	0.843						1.3525	1.32912	-1	1
																					0.027	0.543	0.743						1.4862	0.219999	1	1
																					0.023	0.771	0.87						1.2079	0.660832	-1	1
																					0.024	0.575	0.78						1.406	1.05054	-1	1
																					0.021	0.606	0.774						1.5697	0.669705	-1	1
																					0.021	0.436	0.627						1.3867	0.759411	-1	1
																					0.019	0.734	0.837						1.8879	0.407279	1	1
																					0.018	0.522	0.693						1.5902	1.68912	-1	1
																					0.016	0.89	0.873						1.4867	0.402843	-1	1
																					0.016	0.887	0.862						1.6619	0.873554	-1	1
																					0.015	0.774	0.815						1.2101	1.53338	-1	1
																					0.023	0.521	0.666						1.3903	1.27941	-1	1
																					0.019	0.416	0.588						1.555	1.22752	-1	1
																					0.019	0.546	0.761						2.1145	0.0882837	1	1
																					0.022	0.612	0.744						1.3857	1.17314	-1	1
																					0.012	0.782	0.799						1.506	0.446273	-1	1
																					0.023	0.442	0.623						1.5666	0.883848	-1	1
																					0.015	0.812	0.818						1.2558	0.516984	-1	1
																					0.02	0.405	0.516						1.5557	0.856395	-1	1
																					0.025	0.35	0.077						1.3729	1.03314	-1	1
																					0.015	0.855	0.824						1.4366	0.620417	-1	1
																					0.021	0.381	0.48						1.3296	0.897401	-1	1
																					0.012	0.995	0.886						1.4609	0.533553	-1	1
																					0.017	0.703	0.763						1.6412	0.268285	1	1
																					0.026	0.41	0.592						1.6868	1.24627	-1	1
																					0.017	0.818	0.84						1.4325	0.499411	-1	1
																					0.02	0.684	0.834						1.4879	0.273137	1	1
																					0.025	0.612	0.782						1.2715	0.903848	-1	1
																					0.024	0.665	0.812						1.5471	1.00468	-1	1
																					0.02	0.528	0.757						1.5724	1.08083	-1	1
																					0.02	0.673	0.807						1.5116	0.428285	-1	1
																					0.02	0.612	0.779						1.0673	1.49255	-1	1
																					0.02	0.629	0.818						1.6172	0.406274	-1	1
																					0.028	0.684	0.8						2.151	0.413137	1	1
																					0.02	0.649	0.802						1.4486	0.939411	-1	1
																					0.023	0.532	0.735						1.4492	1.07397	-1	1
																					0.021	0.828	0.856						1.2772	0.900833	-1	1
																					0.027	0.433	0.632						1.4638	0.798406	-1	1
																					0.022	0.448	0.675						1.5321	1.2564	-1	1
																					0.021	0.717	0.8						1.4423	0.276568	1	1
																					0.022	0.537	0.73						1.5615	1.03054	-1	1
																					0.023	0.74	0.846						1.5362	1.18669	-1	1
																					0.021	0.619	0.789						1.4795	0.735564	-1	1
																					0.021	0.667	0.815						1.4823	1.22409	-1	1
																					0.023	0.754	0.843						1.2299	0.998822	-1	1
																					0.025	0.377	0.579						1.2613	0.590122	-1	1
																					0.02	1.065	0.904						1.4758	0.575979	-1	1
																					0.016	1.206	0.919						1.5559	0.678995	-1	1
																					0.016	0.804	0.869						1.5197	1.379	-1	1
																					0.022	0.628	0.757						1.1869	0.866274	-1	1
																					0.024	0.59	0.717						1.4091	0.991128	-1	1
																					0.02	0.626	0.798						1.4395	1.30309	-1	1
																					0.022	0.654	0.764						1.3304	0.932548	-1	1
																					0.021	0.638	0.801						1.4032	1.17397	-1	1
																					0.03	0.475	0.639						1.5819	1.04042	-1	1
																					0.019	0.552	0.706						1.2993	0.932965	-1	1
																					0.019	0.584	0.712						1.5358	1.36853	-1	1
																					0.018	0.511	0.509						1.5587	1.09598	-1	1
																					0.016	0.501	0.69						1.422	1.08853	-1	1
																					0.024	0.388	0.555						2.0008	0.196569	1	1
																					0.02	0.907	0.88						1.7663	0.374142	1	1
																					0.017	0.691	0.799						1.1848	1.37598	-1	1
																					0.017	0.713	0.814						2.7063	0.218995	1	1
																					0.019	0.804	0.827						1.4665	1.4651	-1	1
																					0.019	0.383	0.555						1.549	1.20652	-1	1
																					0.02	0.522	0.702						1.5947	0.697401	-1	1
																					0.023	0.561	0.703						1.0947	0.779827	-1	1
																					0.025	0.275	0.088						1.6218	0.889706	-1	1
																					0.02	0.588	0.753						1.226	0.708701	1	1
																					0.017	0.911	0.87						1.7576	0.412132	1	1
																					0.021	0.594	0.772						1.4188	0.7574	-1	1
																					0.017	0.638	0.795						1.354	1.92693	-1	1
																					0.02	0.528	0.729						1.3748	0.598406	-1	1
																					0.022	0.455	0.542						1.5111	1.68936	-1	1
																					0.015	0.852	0.85						1.4203	1.11213	-1	1
																					0.02	0.755	0.853						1.5075	1.5164	-1	1
																					0.02	0.621	0.762						1.4351	0.936396	-1	1
																					0.02	0.567	0.75						1.42	1.48811	-1	1
																					0.024	0.495	0.702						1.4287	1.2948	-1	1
																					0.019	0.687	0.818						1.8048	0.500417	-1	1
																					0.02	0.646	0.811						1.304	0.646274	-1	1
																					0.024	0.615	0.761						1.6836	0.482426	1	1
																					0.02	0.418	0.655						1.3491	0.850122	-1	1
																					0.016	0.905	0.866						1.493	1.24953	-1	1
																					0.017	0.705	0.779						1.0984	0.982843	-1	1
																					0.016	0.804	0.849						1.6246	1.17841	-1	1
																					0.021	0.423	0.607						1.7518	1.1887	-1	1
																					0.022	0.952	0.851						1.4304	0.704853	-1	1
																					0.017	0.855	0.85						1.5325	1.04527	-1	1
																					0.016	0.867	0.871						1.3785	1.25497	-1	1
																					0.015	0.995	0.873						1.3667	0.1	1	1
																					0.011	0.889	0.865						1.2647	0.51598	-1	1
																					0.017	1.426	0.945						1.2425	1.1651	-1	1
																					0.022	0.79	0.878						1.633	0.523847	1	1
																					0.012	1.416	0.94						1.3824	0.606691	-1	1
																					0.02	1.115	0.909						2.0887	0.0800006	1	1
																					0.022	0.15	0.025						0.9494	0.0341419	1	1
																					0.017	1.2	0.827						1.4784	1.00042	-1	1
																					0.023	0.585	0.725						1.7436	0.424852	-1	1
																					0.025	0.868	0.858						2.074	0.187279	1	1
																					0.01	1.334	0.804						1.5394	1.55456	-1	1
																					0.013	1.302	0.926						1.4494	1.24267	-1	1
																					0.021	0.522	0.741						1.3178	0.873137	-1	1
																					0.021	0.88	0.779						1.215	0.0800006	1	1
																					0.019	0.83	0.843						1.5817	1.44166	-1	1
																					0.022	0.506	0.705						1.7748	1.88326	-1	1
																					0.021	0.48	0.724						1.5036	1.71154	-1	1
																					0.018	0.931	0.872						1.3177	0.739412	-1	1
																					0.017	0.789	0.837						1.0861	0.650122	1	1
																					0.018	1.121	0.893						1.634	1.14409	-1	1
																					0.02	0.209	0.054						1.3564	0.921421	-1	1
																					0.019	0.598	0.788						1.436	0.947107	-1	1
																					0.024	0.517	0.725						1.2731	0.595564	-1	1
																					0.023	0.594	0.708						1.5476	0.982671	-1	1
																					0.025	0.358	0.404						1.9361	0.370711	-1	1
																					0.024	0.391	0.6						1.6508	1.70267	-1	1
																					0.018	0.995	0.895						2.0104	0.374142	1	1
																					0.015	0.794	0.79						1.4671	1.80167	-1	1
																					0.013	0.783	0.83						1.2815	0.650122	-1	1
																					0.02	0.657	0.801						1.4701	0.240001	-1	1
																					0.02	0.492	0.593						1.5962	1.00627	-1	1
																					0.024	0.377	0.526						1.3778	1.12167	-1	1
																					0.02	0.56	0.757						1.4166	0.969705	-1	1
																					0.02	0.595	0.775						1.5726	0.316569	-1	1
																					0.02	0.724	0.819						1.7753	0.476985	1	1
																					0.022	0.554	0.725						1.6354	1.3774	-1	1
																					0.018	0.635	0.81						1.6675	1.3261	-1	1
																					0.02	0.513	0.72						1.6847	1.76108	-1	1
																					0.014	0.88	0.873						2.2268	0.264853	1	1
																					0.019	0.69	0.834						1.7955	2.20936	-1	1
																					0.021	0.648	0.775						1.5859	1.48024	-1	1
																					0.022	0.811	0.861						1.4778	0.79598	-1	1
																					0.028	0.198	0.022						1.7656	0.544853	-1	1
																					0.019	0.684	0.823						1.4968	0.51799	-1	1
																					0.027	0.483	0.661						1.5934	0.866274	-1	1
																					0.02	0.494	0.602						1.4425	0.975392	-1	1
																					0.022	0.273	0.106						1.4635	0.744264	-1	1
																					0.013	0.732	0.824						1.4018	0.492132	-1	1
																					0.017	0.904	0.843						1.5211	0.533553	-1	1
																					0.01	1.043	0.896						1.7853	0.582427	-1	1
																					0.021	0.923	0.879						1.3907	1.80894	-1	1
																					0.018	0.832	0.859						1.6537	1.01456	-1	1
																					0.019	1.188	0.898						1.4683	0.970538	-1	1
																					0.025	0.175	0.083						1.3608	0.833553	-1	1
																					0.023	0.544	0.753						1.6046	0.856568	-1	1
																					0.019	0.681	0.788						1.6566	0.523847	-1	1
																					0.018	0.286	0.396						1.9046	0.335563	-1	1
																					0.014	0.882	0.871						1.5206	0.476569	-1	1
																					0.02	0.975	0.876						1.6852	1.3087	-1	1
																					0.026	0.459	0.641						2.7172	0.124852	1	1
																					0.018	0.712	0.813						1.5277	1.03841	-1	1
																					0.021	0.397	0.577						1.5515	1.56953	-1	1
																					0.02	0.428	0.659						1.4643	0.960416	-1	1
																					0.02	0.723	0.789						1.5494	1.61012	-1	1
																					0.008	1.347	0.923						1.5218	1.1487	-1	1
																					0.026	0.238	0.091						1.458	1.27539	-1	1
																					0.022	0.922	0.88						1.5815	1.32142	-1	1
																					0.018	0.773	0.838						1.5929	0.50669	-1	1
																					0.017	1.139	0.897						1.4495	0.660417	-1	1
																					0.018	0.715	0.815						0.972	0.616985	-1	1
																					0.016	0.868	0.837						1.2634	0.595564	-1	1
																					0.022	0.962	0.894						1.2527	0.881421	-1	1
																					0.027	0.648	0.801						1.3046	0.625269	-1	1
																					0.03	0.376	0.58						1.1367	0.744264	-1	1
																					0.022	0.918	0.884						1.3876	0.814559	-1	1
																					0.015	0.952	0.886						1.4287	0.671544	-1	1
																					0.02	0.633	0.795						1.7222	0.827695	-1	1
																					0.022	0.473	0.666						1.463	0.422427	-1	1
																					0.018	0.769	0.848						1.6544	0.629117	-1	1
																					0.02	0.609	0.761						2.0171	0.443848	-1	1
																					0.02	0.599	0.79						1.4608	0.676568	-1	1
																					0.02	0.652	0.806						1.2367	0.522426	-1	1
																					0.024	0.665	0.776						1.375	0.593554	-1	1
																					0.022	0.449	0.671						2.5717	0.209705	1	1
																					0.02	0.541	0.743						1.4121	0.785269	-1	1
																					0.019	0.619	0.792						1.6807	0.176569	1	1
																					0.02	0.782	0.837						1.601	0.564852	-1	1
																					0.023	0.647	0.787						1.6367	0.545268	-1	1
																					0.026	0.653	0.766						1.0966	0.0800006	1	1
																					0.019	0.668	0.816						1.2167	0.57071	-1	1
																					0.014	0.598	0.781						1.6243	0.754142	-1	1
																					0.022	0.553	0.78						1.2801	0.471127	-1	1
																					0.02	1.245	0.93						1.8557	0.512132	-1	1
																					0.016	1.568	0.948						1.0806	1.06953	-1	1
																					0.022	0.601	0.812						1.9032	0.315563	-1	1
																					0.018	0.751	0.777						1.4738	1.03841	-1	1
																					0.02	0.379	0.595						1.5521	1.11296	-1	1
																					0.018	0.794	0.844						1.8839	0.441837	-1	1
																					0.019	0.599	0.741						1.1667	0.391128	-1	1
																					0.016	0.509	0.672						1.4814	0.596985	-1	1
																					0.029	0.336	0.373						1.4363	0.372132	-1	1
																					0.013	0.896	0.873						1.4498	0.29071	1	1
																					0.02	0.856	0.828						2.419	0.398995	-1	1
																					0.022	0.679	0.805						1.2637	0.128285	1	1
																					0.012	0.858	0.841						1.6056	0.989534	-1	1
																					0.019	0.612	0.766						1.4768	0.957401	-1	1
																					0.014	1.025	0.876						1.3457	0.888112	-1	1
																					0.024	0.258	0.037						2.3599	0.14	1	1
																					0.015	0.741	0.832						1.201	0.686274	-1	1
																					0.021	0.376	0.453						1.4929	0.594975	-1	1
																					0.021	0.627	0.771						1.7181	0.402426	-1	1
																					0.021	0.245	0.152						1.626	0.620833	-1	1
																					0.017	0.544	0.687						1.8842	0.230711	1	1
																					0.02	0.726	0.817						1.4582	0.799411	-1	1
																					0.022	0.683	0.792						2.4762	0.175563	-1	1
																					0.017	1.231	0.916						1.4184	0.600416	-1	1
																					0.019	0.91	0.869						1.3468	0.723259	-1	1
																					0.02	0.456	0.67						1.4036	0.542426	-1	1
																					0.024	0.656	0.815						2.229	0.174142	1	1
																					0.02	0.627	0.795						1.5911	0.361421	-1	1
																					0.027	0.456	0.579						1.6211	0.253137	-1	1
																					0.018	0.654	0.741						2.0569	0.142427	1	1
																					0.02	0.665	0.793						1.5388	0.0682839	1	1
																					0.02	0.594	0.752						1.449	0.523847	-1	1
																					0.02	0.65	0.812						1.565	0.269706	-1	1
																					0.016	0.749	0.717						1.6753	0.550122	-1	1
																					0.022	0.42	0.399						1.0262	0.66728	-1	1
																					0.02	0.667	0.789						1.1191	0.174142	-1	1
																					0.017	0.676	0.809						1.4622	0.627696	-1	1
																					0.017	0.542	0.584						1.455	0.403847	-1	1
																					0.01	0.916	0.874						1.7339	0.374142	-1	1
																					0.018	0.487	0.668						1.5126	0.356568	-1	1
																					0.02	0.72	0.807						1.7031	0.354559	-1	1
																					0.013	0.831	0.738						1.358	0.14	-1	1
																					0.016	0.698	0.764						1.6903	0.554558	-1	1
																					0.015	1.146	0.9						1.6103	0.302427	-1	1
																					0.02	0.81	0.858						1.8695	0.11071	-1	1
																					0.027	0.286	0.53						1.6312	0.460416	-1	1
																					0.023	0.312	0.428						1.667	0.14	1	1
																					0.03	0.256	0.069						1.1276	0.0399996	1	1
																					0.019	0.898	0.888						1.9655	0.493553	-1	1
																					0.019	0.762	0.8						1.6008	0.717401	-1	1
																					0.017	0.467	0.694						1.7441	0.201421	1	1
																					0.016	0.834	0.858						1.9085	0.254143	-1	1
																					0.02	0.389	0.462						1.3937	0.0399996	1	1
																					0.015	0.785	0.848						1.9116	0.598406	-1	1
																					0.02	0.626	0.741						1.1613	1.14042	-1	1
																					0.022	0.562	0.721						1.9361	0.613137	-1	1
																					0.016	0.602	0.788						1.5494	0.816396	-1	1
																					0.018	0.812	0.834						1.623	0.376568	1	1
																					0.017	0.358	0.576						1.7016	0.673137	-1	1
																					0.018	0.602	0.722						1.3902	0.731127	-1	1
																					0.018	0.701	0.778						1.406	0.656984	-1	1
																					0.018	0.848	0.852						1.689	1.03456	-1	1
																					0.023	0.563	0.684						1.2487	0.409706	-1	1
																					0.016	0.642	0.777						0.9381	0.269706	-1	1
																					0.014	0.677	0.775						1.8347	0.313137	-1	1
																					0.022	0.577	0.744						1.7799	0.396985	-1	1
																					0.022	0.611	0.798						2.0411	0.329706	1	1
																					0.022	0.529	0.665						2.1415	0.318994	-1	1
																					0.02	0.565	0.752						1.6133	0.442427	-1	1
																					0.016	0.768	0.8						1.6475	0.0624262	1	1
																					0.023	0.405	0.527						1.9866	0.366274	-1	1
																					0.02	0.441	0.605						1.7031	0.0965682	1	1
																					0.013	0.87	0.861						1.6824	0.29071	-1	1
																					0.014	0.765	0.781						2.1931	0.296569	-1	1
																					0.013	1.021	0.877						1.7268	0.142427	-1	1
																					0.019	0.799	0.818						2.0927	0.215563	-1	1
																					0.02	0.556	0.724						1.796	0.33799	-1	1
																					0.017	0.405	0.595						2.6535	0.0800006	1	1
																					0.017	0.594	0.759						1.9159	0.0541418	1	1
																					0.02	0.569	0.747						2.2402	0.136569	1	1
																					0.02	0.755	0.831						2.6156	0.141421	1	1
																					0.02	0.546	0.759						2.7258	0.182426	1	1
																					0.016	0.717	0.819						1.9467	0.174142	-1	1
																					0.021	0.572	0.676						1.3293	0.913554	-1	1
																					0.02	0.673	0.799						2.433	0.156569	-1	1
																					0.021	0.531	0.728						2.0121	0.293137	1	1
																					0.024	0.288	0.069						1.3647	0.889117	-1	1
																					0.02	0.482	0.683						1.2956	0.533553	-1	1
																					0.018	0.54	0.741						2.2901	0.174142	-1	1
																					0.019	0.829	0.855						2.8236	0.216568	-1	1
																					0.02	0.763	0.82						2.629	0.158994	-1	1
																					0.023	0.662	0.771						1.0428	0.182426	-1	1
																					0.021	0.666	0.834						0.7556	0.281421	-1	1
																					0.02	0.668	0.769						1.5746	0.0882837	1	1
																					0.024	0.683	0.798						2.2432	0.190711	-1	1
																					0.019	0.636	0.793						1.8129	0.188284	-1	1
																					0.02	0.907	0.854						0.8764	0.0341419	1	1
																					0.019	0.43	0.616						2.562	0.1	-1	1
																					0.026	0.555	0.703						1.5706	0.204853	-1	1
																					0.021	0.541	0.689						2.5692	0.18	1	1
																					0.017	0.843	0.865						1.3732	0.108285	-1	1
																					0.021	0.645	0.811						1.3524	0.0907105	-1	1
																					0.023	0.593	0.73						0.5756	0.0541418	-1	1
																					0.026	0.513	0.68						1.3703	0.281421	-1	1
																					0.016	0.74	0.814						0.9702	0.27071	-1	1
																					0.016	0.945	0.872						1.1339	0.269706	-1	1
																					0.023	0.255	0.103						2.2336	0.203848	-1	1
																					0.024	0.555	0.724						2.2408	0.0741416	-1	1
																					0.021	0.516	0.74						2.3432	0.12	1	1
																					0.02	0.77	0.773						1.9862	0.0599994	1	1
																					0.011	0.79	0.861						1.7586	0.0741416	1	1
																					0.023	0.749	0.825						2.0308	0.0624262	1	1
																					0.02	0.343	0.44						1.6507	0.242426	1	1
																					0.018	0.586	0.745						2.0507	0.0741416	1	1
																					0.018	0.566	0.716						2.1639	0.156569	-1	1
																					0.022	0.257	0.101						1.122	0.0882837	-1	1
																					0.018	0.945	0.882						1.8574	0.0707107	1	1
																					0.021	0.768	0.835						1.1751	0.0741416	1	1
																					0.019	0.695	0.79						0.8589	0.0482841	1	1
																					0.019	0.396	0.484						1.1517	0.0541418	-1	1
																					0.02	0.614	0.706						2.3678	0.0941428	1	1
																					0.02	0.471	0.666						1.9544	0.116568	1	1
																					0.016	0.722	0.808						2.5013	0.0882837	1	1
																					0.013	0.797	0.839						1.134	0.241422	-1	1
																					0.018	0.64	0.738						1.5839	0.13071	-1	1
																					0.02	0.648	0.795						0.9956	0.116568	1	1
																					0.02	0.595	0.779						1.0753	0.0482841	-1	1
																					0.02	0.521	0.729						1.1069	0.108285	-1	1
																					0.02	0.625	0.796						1.4888	0.124852	-1	1
																					0.02	0.633	0.785						1.1686	0.0282843	1	1
																					0.02	0.602	0.782						1.1414	0.293137	-1	1
																					0.021	0.716	0.8						1.4343	0.321421	-1	1
																					0.017	0.794	0.835						1.7184	0.0965682	-1	1
																					0.02	0.753	0.836						1.5347	0.0882837	-1	1
																					0.024	0.343	0.488						1.4077	0.0424264	1	1
																					0.022	0.346	0.492						0.6093	0.0399996	-1	1
																					0.019	0.549	0.739						1.3189	0.0399996	1	1
																					0.02	0.461	0.619						2.1517	0.082426	-1	1
																					0.022	0.702	0.79						1.528	0.0341419	-1	1
																					0.022	0.7	0.796						1.606	0.134142	-1	1
																					0.017	0.462	0.644						1.3916	0.0682839	1	1
																					0.015	1.113	0.89						2.3187	0.0341419	1	1
																					0.028	0.4	0.49						1.8061	0.0599994	1	1
																					0.019	0.471	0.67						1.0819	0.0399996	1	1
																					0.022	0.445	0.673						1.8869	0.1	1	1
																					0.024	0.625	0.769						2.8899	0.1	1	1
																					0.022	0.881	0.868						1.8782	0.128285	-1	1
																					0.016	0.911	0.842						1.5526	1.2251	-1	2
																					0.022	0.477	0.746						1.2784	0.965096	-1	2
																					0.021	0.451	0.718						1.6789	0.114143	1	2
																					0.018	0.666	0.746						1.232	1.12811	-1	2
																					0.018	0.747	0.841						2.4291	0.29071	1	2
																					0.021	0.571	0.684						1.5545	0.0541418	1	2
																					0.014	0.744	0.816						1.5101	0.680832	-1	2
																					0.025	0.596	0.7						1.2796	1.39681	-1	2
																					0.017	0.806	0.872						1.522	1.19598	-1	2
																					0.023	0.549	0.758						1.5119	0.660832	-1	2
																					0.02	0.669	0.811						1.254	0.41598	1	2
																					0.019	0.639	0.729						1.4662	1.22326	-1	2
																					0.011	1.165	0.895						1.4629	0.825686	-1	2
																					0.018	0.795	0.822						1.1947	0.69397	-1	2
																					0.026	0.636	0.759						1.6119	0.789705	-1	2
																					0.019	0.494	0.629						2.0132	0.256568	1	2
																					0.015	0.81	0.834						1.5702	0.871543	-1	2
																					0.012	0.967	0.874						1.6624	0.981838	-1	2
																					0.019	0.235	0.004						1.6906	0.784263	-1	2
																					0.015	0.594	0.728						1.3421	0.806274	-1	2
																					0.015	0.712	0.8						1.5376	0.336569	1	2
																					0.017	0.722	0.823						1.1519	1.05598	-1	2
																					0.022	0.572	0.75						1.599	0.540416	1	2
																					0.017	0.637	0.791						1.1545	1.00669	-1	2
																					0.022	0.584	0.743						1.5719	1.1287	-1	2
																					0.019	0.782	0.844						1.3946	0.970538	-1	2
																					0.023	0.551	0.727						1.4613	1.20995	-1	2
																					0.02	0.491	0.706						1.0441	0.203848	1	2
																					0.02	0.521	0.732						1.6093	1.16083	-1	2
																					0.019	0.812	0.861						1.8769	0.0565685	1	2
																					0.02	0.66	0.799						2.4119	0.27071	1	2
																					0.02	0.659	0.809						1.9017	0.14	1	2
																					0.02	0.577	0.77						1.2052	1.16426	-1	2
																					0.018	0.566	0.753						1.4513	0.751127	-1	2
																					0.016	0.84	0.854						1.2527	0.408701	1	2
																					0.02	0.567	0.733						1.1725	0.828701	-1	2
																					0.015	0.794	0.845						1.2593	0.643259	-1	2
																					0.018	0.59	0.789						1.4357	1.17498	-1	2
																					0.022	0.573	0.74						1.4733	0.356984	1	2
																					0.014	0.837	0.86						1.305	1.1877	-1	2
																					0.023	0.39	0.542						1.6047	1.21355	-1	2
																					0.022	0.608	0.77						1.3191	0.847695	-1	2
																					0.021	0.625	0.711						1.4008	1.09698	-1	2
																					0.02	0.74	0.809						2.2214	0.790538	-1	2
																					0.016	0.611	0.746						1.3301	1.2851	-1	2
																					0.014	0.821	0.835						1.6968	0.8887	-1	2
																					0.017	0.619	0.76						1.4785	1.22953	-1	2
																					0.02	0.732	0.817						1.3749	0.396985	1	2
																					0.021	0.623	0.811						1.1003	0.342842	-1	2
																					0.016	0.784	0.829						1.6627	1.41096	-1	2
																					0.019	0.658	0.784						1.5832	0.951544	-1	2
																					0.024	0.532	0.642						1.5784	0.640417	-1	2
																					0.025	0.559	0.712						1.0418	0.590711	-1	2
																					0.017	0.737	0.795						1.503	1.12083	-1	2
																					0.026	0.514	0.754						1.9026	0.182426	1	2
																					0.026	0.793	0.846						1.4188	1.0461	-1	2
																					0.019	0.635	0.771						0.8528	0.0282843	1	2
																					0.017	0.783	0.844						2.4879	0.0424264	1	2
																					0.013	0.834	0.868						1.2821	0.382426	-1	2
																					0.022	0.582	0.727						1.7233	0.362426	1	2
																					0.025	0.305	0.383						1.508	0.963847	-1	2
																					0.014	0.907	0.837						1.9224	0.585269	-1	2
																					0.02	0.523	0.651						1.6422	0.281421	-1	2
																					0.015	0.892	0.879						1.6272	0.38728	-1	2
																					0.02	0.585	0.754						1.3956	1.23213	-1	2
																					0.028	0.433	0.624						1.6145	0.567695	1	2
																					0.024	0.579	0.745						1.5176	1.0287	-1	2
																					0.023	0.45	0.625						1.5738	1.01054	-1	2
																					0.023	0.516	0.714						1.4504	1.34083	-1	2
																					0.018	0.703	0.841						1.2771	1.02184	-1	2
																					0.022	0.64	0.81						1.2321	0.569116	-1	2
																					0.022	0.704	0.833						1.3099	0.65799	-1	2
																					0.023	0.52	0.721						1.8275	0.376985	1	2
																					0.019	0.724	0.83						1.2616	0.896396	-1	2
																					0.02	0.751	0.836						1.2468	0.832132	-1	2
																					0.025	0.637	0.805						1.2808	1.51196	-1	2
																					0.028	0.372	0.578						1.3532	0.458406	-1	2
																					0.02	0.556	0.733						1.7674	0.521422	-1	2
																					0.02	0.761	0.833						1.5244	0.843676	-1	2
																					0.02	0.537	0.753						1.3431	0.806274	-1	2
																					0.016	0.774	0.847						1.5814	0.949705	-1	2
																					0.02	0.472	0.662						1.5959	1.0487	-1	2
																					0.02	0.689	0.8						1.1988	1.01196	-1	2
																					0.02	0.47	0.679						1.6548	0.699411	-1	2
																					0.021	0.756	0.846						1.928	0.726691	-1	2
																					0.02	0.735	0.819						1.3236	1.12409	-1	2
																					0.021	0.831	0.863						1.7522	0.603848	1	2
																					0.024	0.499	0.682						1.3039	1.10953	-1	2
																					0.026	0.32	0.485						1.3181	0.946274	-1	2
																					0.02	0.762	0.847						1.379	1.19012	-1	2
																					0.023	0.432	0.549						1.5071	0.600416	-1	2
																					0.025	0.452	0.681						1.3883	1.18125	-1	2
																					0.018	0.64	0.81						1.1853	0.541422	-1	2
																					0.016	0.772	0.815						1.6639	0.455563	-1	2
																					0.02	0.718	0.816						1.3946	1.05841	-1	2
																					0.02	0.577	0.751						2.284	0.376985	-1	2
																					0.019	0.615	0.822						1.3517	0.583258	1	2
																					0.021	0.476	0.638						1.3733	1.00042	-1	2
																					0.025	0.58	0.74						1.3603	1.21355	-1	2
																					0.021	0.64	0.824						1.5083	0.906275	-1	2
																					0.02	0.682	0.826						2.1642	0.158994	1	2
																					0.02	0.698	0.824						1.7152	0.758406	-1	2
																					0.026	0.52	0.763						1.1336	1.07012	-1	2
																					0.026	0.553	0.769						1.2522	1.11497	-1	2
																					0.016	0.741	0.848						1.4633	1.12527	-1	2
																					0.023	0.407	0.621						1.561	1.20184	-1	2
																					0.022	0.682	0.802						1.2442	0.587279	-1	2
																					0.02	0.611	0.793						1.3596	0.483848	1	2
																					0.016	0.905	0.871						1.3233	1.8435	-1	2
																					0.018	0.538	0.681						1.2188	0.761249	-1	2
																					0.02	0.628	0.763						1.6401	0.889533	-1	2
																					0.022	0.619	0.759						1.2856	0.878406	-1	2
																					0.016	0.791	0.841						1.0922	0.905269	-1	2
																					0.02	0.558	0.733						1.2385	1.33296	-1	2
																					0.023	0.63	0.781						1.3773	0.50728	1	2
																					0.015	0.785	0.851						1.3424	0.381422	1	2
																					0.02	0.693	0.785						1.396	0.960416	-1	2
																					0.025	0.484	0.64						1.1361	0.350711	-1	2
																					0.02	0.694	0.814						1.2828	0.306275	1	2
																					0.02	0.818	0.853						1.5007	1.75563	-1	2
																					0.02	0.575	0.728						1.1661	0.711543	-1	2
																					0.012	0.863	0.864						1.201	0.556568	1	2
																					0.022	0.572	0.717						1.4623	1.29137	-1	2
																					0.02	0.592	0.784						1.4452	0.487279	-1	2
																					0.019	0.541	0.709						1.2646	0.823259	-1	2
																					0.02	0.752	0.841						1.3936	1.2261	-1	2
																					0.024	0.5	0.635						1.4672	1.47439	-1	2
																					0.016	0.804	0.832						1.2974	0.881837	-1	2
																					0.02	0.684	0.814						1.5448	1.04225	-1	2
																					0.015	0.811	0.842						1.5219	1.11054	-1	2
																					0.02	0.641	0.792						2.5721	0.164853	1	2
																					0.02	0.69	0.817						1.3437	0.347279	-1	2
																					0.02	0.603	0.779						1.4323	0.569706	-1	2
																					0.02	0.595	0.76						1.6273	0.939827	-1	2
																					0.02	0.651	0.798						1.3551	0.828701	-1	2
																					0.02	0.471	0.703						1.1499	0.923675	-1	2
																					0.02	0.673	0.822						1.9597	0.254558	-1	2
																					0.02	0.67	0.809						1.3434	0.639827	-1	2
																					0.02	0.599	0.773						0.9407	0.548285	-1	2
																					0.02	0.645	0.813						1.1763	0.77799	-1	2
																					0.02	0.679	0.827						1.4308	0.68728	-1	2
																					0.02	0.672	0.775						1.172	0.750122	-1	2
																					0.02	0.511	0.716						1.4631	0.640832	-1	2
																					0.02	0.629	0.789						1.4282	0.104853	1	2
																					0.02	0.392	0.609						1.2268	0.994558	-1	2
																					0.02	0.495	0.7						1.5421	1.2087	-1	2
																					0.02	0.571	0.743						1.412	0.874558	-1	2
																					0.02	0.444	0.679						1.4182	1.01213	-1	2
																					0.02	0.491	0.67						1.6494	0.714974	-1	2
																					0.019	0.607	0.787						1.4013	1.1564	1	2
																					0.024	0.282	0.313						1.2703	0.764681	-1	2
																					0.016	0.617	0.859						1.3024	0.659411	-1	2
																					0.014	0.236	0.012						1.5366	0.417989	1	2
																					0.018	0.822	0.86						1.2455	1.11154	-1	2
																					0.016	0.901	0.868						1.1469	0.625269	-1	2
																					0.023	0.49	0.623						1.4211	0.663847	-1	2
																					0.02	0.873	0.803						1.4828	0.395564	1	2
																					0.021	0.582	0.838						1.8412	0.848701	-1	2
																					0.023	0.813	0.875						1.6206	0.982671	-1	2
																					0.017	0.487	0.761						1.1844	0.668701	-1	2
																					0.02	0.572	0.742						1.4771	0.507696	-1	2
																					0.022	0.207	0.013						1.3517	0.832549	-1	2
																					0.018	0.814	0.839						1.499	0.643848	-1	2
																					0.01	0.626	0.63						1.4478	0.541422	-1	2
																					0.017	0.556	0.75						1.2041	1.11113	-1	2
																					0.023	0.463	0.633						1.6077	0.415564	1	2
																					0.02	0.541	0.68						1.5908	0.672132	-1	2
																					0.02	0.533	0.842						1.6409	0.424852	1	2
																					0.02	0.34	0.514						1.2562	0.542843	-1	2
																					0.02	0.808	0.811						1.688	0.570122	-1	2
																					0.016	0.683	0.824						1.5876	0.838407	-1	2
																					0.02	0.676	0.816						1.3228	0.396985	-1	2
																					0.02	0.545	0.737						1.3661	1.27966	-1	2
																					0.02	0.84	0.859						1.6644	0.85397	-1	2
																					0.02	0.536	0.75						1.0482	0.496569	-1	2
																					0.02	0.797	0.799						1.0175	0.656984	-1	2
																					0.019	0.654	0.819						1.4152	1.01941	-1	2
																					0.022	0.758	0.79						1.4899	1.17799	-1	2
																					0.02	0.244	0.193						1.6017	0.958823	-1	2
																					0.02	0.666	0.799						2.3505	0.142427	1	2
																					0.018	0.508	0.724						1.381	0.948111	-1	2
																					0.016	0.541	0.78						2.7784	0.20728	1	2
																					0.02	0.864	0.858						1.705	0.391128	-1	2
																					0.02	0.636	0.758						1.5658	0.966274	-1	2
																					0.02	0.63	0.823						2.4074	0.128285	1	2
																					0.019	0.801	0.815						1.1914	1.00527	-1	2
																					0.02	0.947	0.885						1.8384	0.436569	-1	2
																					0.02	0.523	0.689						1.5409	0.822253	-1	2
																					0.027	0.602	0.808						1.4781	0.503848	1	2
																					0.016	0.764	0.834						1.5742	0.557989	-1	2
																					0.02	0.628	0.766						1.0845	0.683847	-1	2
																					0.02	0.634	0.788						1.4064	0.973553	-1	2
																					0.011	1.137	0.869						1.4958	1.02284	-1	2
																					0.019	0.772	0.814						1.5743	0.39071	-1	2
																					0.02	0.951	0.88						1.4954	0.891543	-1	2
																					0.022	0.643	0.779						1.4801	0.894975	-1	2
																					0.021	0.62	0.794						1.2052	0.831128	-1	2
																					0.02	0.636	0.759						1.3359	0.649117	-1	2
																					0.02	0.616	0.783						1.7002	0.990955	-1	2
																					0.02	0.833	0.895						1.1832	0.81598	1	2
																					0.02	0.486	0.685						1.1888	1.01355	1	2
																					0.017	0.651	0.743						1.5971	1.19255	-1	2
																					0.023	0.547	0.712						1.397	0.799827	-1	2
																					0.019	0.798	0.855						1.2135	0.447696	-1	2
																					0.019	0.77	0.834						1.2517	0.968528	-1	2
																					0.02	0.627	0.774						1.7544	1.21196	-1	2
																					0.026	0.583	0.764						1.4171	1.10569	-1	2
																					0.022	0.345	0.576						1.2549	0.972965	-1	2
																					0.02	0.577	0.779						1.0745	0.515563	-1	2
																					0.021	0.683	0.81						1.6311	0.903675	-1	2
																					0.02	0.648	0.79						1.3943	1.00368	-1	2
																					0.02	0.603	0.724						1.4457	0.931127	-1	2
																					0.022	0.55	0.696						1.8173	0.38728	-1	2
																					0.02	0.567	0.74						1.2207	0.921838	-1	2
																					0.019	0.655	0.835						1.2184	0.711127	-1	2
																					0.017	0.485	0.765						1.5421	0.241422	1	2
																					0.021	0.479	0.686						1.2364	1.05598	-1	2
																					0.02	0.484	0.718						1.3437	0.851959	-1	2
																					0.02	0.676	0.799						1.8318	0.546691	-1	2
																					0.021	0.743	0.827						1.6248	0.755563	-1	2
																					0.02	0.376	0.804						2.24	0.114143	1	2
																					0.02	0.11	0.116						1.4183	0.859412	-1	2
																													1.386	0.806274	-1	2
																													1.3007	0.790123	-1	2
																													1.6619	0.235564	1	2
																													1.2688	1.2877	-1	2
																													1.4821	0.883848	-1	2
																													1.1008	0.793138	-1	2
																													1.3297	1.17841	-1	2
																													1.4304	1.49095	-1	2
																													1.4172	1.45622	-1	2
																													1.314	0.928112	-1	2
																													1.5767	0.904264	-1	2
																													1.4143	0.62669	-1	2
																													1.3956	1.07681	-1	2
																													1.4712	0.903675	-1	2
																													1.2028	1.11439	-1	2
																													2.0212	0.4487	1	2
																													2.8529	0.170711	1	2
																													2.0455	0.363847	1	2
																													1.8064	0.697401	-1	2
																													2.4909	0.408701	1	2
																													1.7716	1.50024	-1	2
																													1.4273	1.30225	-1	2
																													1.5733	0.782254	-1	2
																													1.5246	0.443848	1	2
																													1.2897	0.930123	-1	2
																													2.5088	0.147279	1	2
																													1.8629	0.791544	-1	2
																													1.3764	0.615563	-1	2
																													1.5596	0.844264	1	2
																													1.5895	0.174142	1	2
																													1.0582	0.712549	-1	2
																													1.0201	0.874386	-1	2
																													1.6207	0.221422	1	2
																													2.2872	0.353138	1	2
																													2.5096	0.39071	1	2
																													1.1467	0.916396	-1	2
																													1.1064	0.63598	-1	2
																													1.2365	0.781421	-1	2
																													1.6899	0.898406	-1	2
																													1.6245	0.891127	-1	2
																													1.489	1.01196	-1	2
																													1.7056	0.932548	-1	2
																													2.2348	0.274142	-1	2
																													1.3627	1.37012	1	2
																													1.4277	1.31296	1	2
																													1.1675	1.19841	-1	2
																													1.1725	0.837401	-1	2
																													1.3654	0.927696	-1	2
																													1.3784	0.773554	-1	2
																													2.211	0.162427	1	2
																													1.349	0.631127	-1	2
																													1.4162	0.962254	-1	2
																													1.4013	1.09397	-1	2
																													1.6115	0.651544	1	2
																													1.1943	0.657401	-1	2
																													1.3336	1.02326	-1	2
																													1.5648	0.971959	-1	2
																													1.8349	0.650711	-1	2
																													1.4719	0.943259	-1	2
																													1.2019	0.523847	1	2
																													1.5287	0.939411	1	2
																													1.1364	0.581421	-1	2
																													1.2481	0.649117	-1	2
																													1.843	0.418995	-1	2
																													1.3654	0.590122	-1	2
																													1.2726	0.906275	-1	2
																													1.5344	1.23497	-1	2
																													1.227	0.80468	-1	2
																													1.8511	0.230711	1	2
																													1.4253	1.00184	-1	2
																													1.3028	0.832132	-1	2
																													1.7982	0.376985	1	2
																													1.5773	0.791127	-1	2
																													1.6046	0.937817	-1	2
																													1.8651	0.446273	-1	2
																													1.4864	0.678995	-1	2
																													1.3912	0.890539	-1	2
																													1.2252	1.12024	-1	2
																													1.522	1.28368	-1	2
																													1.3831	1.44711	1	2
																													1.5117	0.918996	-1	2
																													1.5093	0.414558	-1	2
																													1.4691	0.283848	1	2
																													1.4315	1.34042	-1	2
																													1.2699	0.940417	-1	2
																													1.5379	0.629705	-1	2
																													2.1987	0.620833	-1	2
																													1.2753	0.70527	1	2
																													1.7578	0.403847	1	2
																													1.5692	0.554558	-1	2
																													1.3608	1.07941	-1	2
																													1.425	0.889117	-1	2
																													1.4514	0.570122	-1	2
																													1.2983	1.55137	1	2
																													1.4733	0.942842	1	2
																													1.4959	0.387695	-1	2
																													1.1842	0.603848	-1	2
																													1.3685	0.681838	-1	2
																													1.3857	1.2287	-1	2
																													1.2265	0.860416	-1	2
																													1.4018	0.711127	-1	2
																													1.2716	0.627279	-1	2
																													1.4962	0.969117	-1	2
																													1.3519	0.801838	-1	2
																													1.3252	0.665686	-1	2
																													2.0171	0.384853	1	2
																													1.6246	0.607696	-1	2
																													1.3928	0.874558	-1	2
																													1.3227	0.281421	1	2
																													1.4983	1.30066	-1	2
																													1.193	0.843676	1	2
																													2.0065	0.662843	-1	2
																													1.422	1.09255	-1	2
																													1.6313	0.355563	1	2
																													1.4517	1.11924	-1	2
																													1.5442	1.22953	-1	2
																													1.4877	1.05054	-1	2
																													1.5151	0.690122	-1	2
																													3.0373	0.176569	1	2
																													1.743	0.678407	-1	2
																													1.4154	1.35037	-1	2
																													1.5841	0.433137	-1	2
																													1.5238	0.427695	-1	2
																													1.2552	0.871543	-1	2
																													1.5132	0.671126	-1	2
																													1.1146	0.951959	-1	2
																													1.1636	0.455563	-1	2
																													1.3532	0.985268	-1	2
																													1.2533	0.934559	-1	2
																													1.6409	0.716985	-1	2
																													1.275	0.979238	-1	2
																													1.3425	0.965686	-1	2
																													1.4393	0.839828	-1	2
																													1.1195	0.746275	-1	2
																													1.1758	0.57799	-1	2
																													1.0314	0.403847	1	2
																													1.115	0.95799	1	2
																													1.7421	0.524265	1	2
																													1.4699	0.83397	-1	2
																													1.4664	0.6087	-1	2
																													1.952	0.56527	-1	2
																													1.7962	0.57071	-1	2
																													1.8294	0.632132	1	2
																													1.3854	1.08225	-1	2
																													1.5107	1.74735	1	2
																													1.9593	0.586691	-1	2
																													1.4193	1.15539	-1	2
																													1.3943	0.556985	-1	2
																													2.7811	0.241422	1	2
																													1.8573	0.441421	1	2
																													1.2759	0.48	-1	2
																													1.2355	1.07397	-1	2
																													1.5841	1.45037	1	2
																													1.6019	0.960244	-1	2
																													1.3241	0.595979	-1	2
																													1.3947	0.873554	-1	2
																													1.052	1.0087	1	2
																													1.4477	1.16267	-1	2
																													1.1627	0.413137	-1	2
																													1.3748	0.532132	-1	2
																													3.3635	0.236568	1	2
																													1.2726	0.885685	-1	2
																													1.4923	0.930123	-1	2
																													1.7122	0.770711	-1	2
																													1.8382	0.822843	-1	2
																													1.6957	0.634975	-1	2
																													1.5063	1.39338	-1	2
																													1.1354	0.614975	-1	2
																													1.5752	0.561422	-1	2
																													1.502	0.941248	-1	2
																													1.1363	0.447279	-1	2
																													1.1177	0.912548	-1	2
																													1.4556	1.30551	-1	2
																													1.3291	1.41154	-1	2
																													1.5177	0.60326	-1	2
																													1.2074	0.932132	-1	2
																													1.3349	0.552549	-1	2
																													1.3464	0.969532	-1	2
																													1.3918	0.957401	-1	2
																													1.3393	0.540832	-1	2
																													1.2563	0.573137	1	2
																													1.2228	1.00284	-1	2
																													1.8787	0.29071	-1	2
																													1.4417	1.08669	-1	2
																													1.3918	0.204853	1	2
																													1.4061	0.801421	-1	2
																													1.3583	0.798823	-1	2
																													1.6529	1.21238	-1	2
																													1.5101	1.22912	-1	2
																													1.2376	1.29238	-1	2
																													1.4681	0.850122	1	2
																													1.1693	1.00627	-1	2
																													1.4631	0.356984	-1	2
																													1.5974	0.436569	1	2
																													1.6485	0.485269	-1	2
																													1.5162	0.91598	-1	2
																													1.6383	0.830122	-1	2
																													1.3652	0.849534	1	2
																													1.5317	0.727279	1	2
																													1.5269	1.00024	-1	2
																													2.233	0.476569	-1	2
																													1.3707	0.893554	-1	2
																													1.6988	1.07338	-1	2
																													2.944	0.0941428	1	2
																													1.791	0.28	1	2
																													2.1166	0.362843	1	2
																													1.4893	1.23941	-1	2
																													1.6167	0.771127	1	2
																													1.4773	1.02769	-1	2
																													1.453	1.40551	-1	2
																													1.3475	0.569116	-1	2
																													1.6366	1.12042	-1	2
																													1.606	0.679411	1	2
																													1.3108	1.29799	-1	2
																													2.4453	0.302843	1	2
																													1.5055	1.01255	1	2
																													1.4268	0.852132	-1	2
																													1.3522	0.949533	1	2
																													1.3226	0.554974	-1	2
																													1.8967	1.15095	1	2
																													1.3016	1.28184	-1	2
																													1.4571	0.836985	-1	2
																													1.1608	1.17882	-1	2
																													1.3679	0.742254	1	2
																													1.451	0.63799	-1	2
																													1.2567	1.19941	-1	2
																													1.3139	0.7487	-1	2
																													1.4474	1.48652	-1	2
																													2.4788	0.264853	1	2
																													1.5229	1.25154	-1	2
																													1.8737	0.0399996	1	2
																													1.4828	1.03681	1	2
																													1.5874	1.01095	-1	2
																													1.4503	1.1174	-1	2
																													1.5143	1.34409	1	2
																													1.3724	1.30711	-1	2
																													1.5631	0.824264	-1	2
																													1.4695	0.714558	-1	2
																													1.9265	0.779411	1	2
																													1.4139	0.383847	1	2
																													1.5992	1.06225	-1	2
																													1.6465	0.889533	-1	2
																													0.9993	0.594558	-1	2
																													1.1717	0.833553	-1	2
																													1.4267	0.997817	-1	2
																													2.1102	0.241422	1	2
																													1.6764	1.13196	-1	2
																													1.2573	1.05255	-1	2
																													1.3417	1.44125	-1	2
																													1.4726	0.579412	-1	2
																													1.5582	0.669705	-1	2
																													1.6139	0.846691	-1	2
																													1.3195	1.12669	-1	2
																													2.144	0.203848	1	2
																													1.3029	0.761421	1	2
																													1.5329	0.874558	1	2
																													1.5683	0.73799	1	2
																													2.0908	0.530122	1	2
																													1.4289	0.0765684	1	2
																													1.2618	0.860416	-1	2
																													1.2123	1.19012	-1	2
																													1.1853	0.751543	-1	2
																													1.4271	0.888112	1	2
																													1.3423	1.0487	1	2
																													1.5856	1.12527	1	2
																													1.858	0.909533	-1	2
																													1.5347	0.606691	1	2
																													1.3089	1.10468	1	2
																													1.5762	0.8687	-1	2
																													1.4801	0.867107	-1	2
																													1.2109	0.436569	1	2
																													1.1968	1.65095	-1	2
																													1.4033	1.21598	-1	2
																													1.1902	0.463848	-1	2
																													2.899	0.116568	-1	2
																													1.4324	1.3938	-1	2
																													1.5566	1.21723	1	2
																													1.3329	0.831959	-1	2
																													1.6483	1.02284	-1	2
																													1.887	0.267279	1	2
																													1.3353	0.991128	1	2
																													2.1535	0.434558	1	2
																													1.3317	1.52066	-1	2
																													1.4038	1.26426	-1	2
																													1.2143	1.29397	-1	2
																													1.3131	0.690122	-1	2
																													1.2253	0.907696	-1	2
																													1.4187	1.01598	-1	2
																													1.169	0.548701	-1	2
																													1.089	1.3261	-1	2
																													1.56	1.05698	1	2
																													1.4014	0.948111	1	2
																													1.4412	1.27154	1	2
																													1.2087	1.40794	-1	2
																													1.3146	1.3877	-1	2
																													1.3537	1.1574	-1	2
																													1.8047	0.170711	1	2
																													1.5477	0.733554	1	2
																													1.365	1.13941	1	2
																													1.7357	0.828701	-1	2
																													1.3833	1.51882	-1	2
																													1.5841	0.967523	-1	2
																													1.6946	0.700416	1	2
																													1.2753	0.945686	1	2
																													1.4433	1.48752	1	2
																													1.8558	0.253137	1	2
																													1.5642	0.625269	1	2
																													1.4282	0.900416	1	2
																													1.5718	0.832549	-1	2
																													1.1729	1.63882	1	2
																													3.0782	0.104853	1	2
																													1.4196	0.190711	-1	2
																													1.2113	1.68811	-1	2
																													1.9355	0.174142	1	2
																													1.5178	1.17095	1	2
																													1.8956	0.498406	1	2
																													1.5123	1.48711	1	2
																													1.7691	0.649705	1	2
																													1.9223	0.293137	1	2
																													2.0022	1.07983	-1	2
																													1.2978	0.846691	-1	2
																													1.4019	0.267279	1	2
																													1.4608	0.653553	-1	2
																													1.9155	0.532549	1	2
																													1.589	0.770539	1	2
																													1.4904	0.791544	-1	2
																													2.0795	0.430122	1	2
																													1.4474	0.988112	-1	2
																													1.3741	0.962843	1	2
																													1.5798	1.52593	-1	2
																													1.2109	0.892548	1	2
																													2.1207	0.201421	1	2
																													1.2433	0.276568	1	2
																													1.7055	0.0599994	1	2
																													1.4901	1.00711	-1	2
																													1.7896	0.980244	-1	2
																													1.4875	1.03054	1	2
																													1.9576	0.264853	1	2
																													1.3096	1.76593	-1	2
																													1.1337	1.04426	-1	2
																													1.266	0.529705	-1	2
																													1.1129	0.81598	-1	2
																													1.4322	0.623259	1	2
																													1.5082	0.621421	1	2
																													1.3145	1.04569	-1	2
																													2.4273	0.373137	1	2
																													1.6315	1.64108	-1	2
																													1.2185	0.887106	-1	2
																													1.3696	1.12284	1	2
																													1.613	0.0599994	1	2
																													1.3785	0.874386	-1	2
																													1.2831	1.27355	-1	2
																													1.25	0.563848	1	2
																													1.9137	0.661838	1	2
																													1.2749	0.980416	-1	2
																													1.5744	0.138995	1	2
																													1.2984	0.934975	1	2
																													1.3131	0.68669	-1	2
																													1.6898	0.643848	1	2
																													1.7002	0.7287	1	2
																													1.3362	0.754975	-1	2
																													1.1938	0.869116	1	2
																													1.2447	0.797401	1	2
																													1.3565	1.18184	-1	2
																													1.1355	0.885685	-1	2
																													1.5533	0.676985	1	2
																													1.6948	1.21196	1	2
																													1.244	0.414558	-1	2
																													1.3478	1.1487	-1	2
																													0.8629	0.51598	1	2
																													1.7339	0.980832	1	2
																													1.3457	1.17255	1	2
																													1.2166	0.478406	-1	2
																													1.3956	0.762254	-1	2
																													1.4228	0.38728	1	2
																													1.4692	0.539411	-1	2
																													1.2469	1.11497	-1	2
																													1.7444	0.870538	1	2
																													1.9751	0.122427	-1	2
																													1.6131	0.742254	1	2
																													1.2836	0.749706	-1	2
																													1.406	1.28125	-1	2
																													1.6775	0.828701	-1	2
																													2.562	0.525269	1	2
																													1.7459	0.0907105	1	2
																													2.1193	0.289706	1	2
																													1.4573	0.7287	1	2
																													1.3239	1.30125	-1	2
																													1.1433	0.764681	-1	2
																													1.5002	0.0399996	1	2
																													2.1293	0.4	-1	2
																													1.5466	1.29782	1	2
																													1.1665	1.75196	-1	2
																													1.0337	0.557401	-1	2
																													1.2771	1.42811	-1	2
																													1.7717	0.611127	1	2
																													1.569	0.892548	-1	2
																													1.5489	1.03983	1	2
																													1.3417	1.12066	-1	2
																													1.8521	0.403847	-1	2
																													1.4846	0.902842	1	2
																													2.4952	0.343848	1	2
																													1.3349	0.926102	-1	2
																													2.1331	0.673553	1	2
																													1.5747	1.24083	1	2
																													1.592	0.525269	1	2
																													1.4732	0.999239	1	2
																													1.5519	0.786274	1	2
																													1.4513	0.49598	1	2
																													1.5089	0.726691	1	2
																													1.1722	1.0477	-1	2
																													1.2667	1.00284	-1	2
																													1.5634	0.786274	1	2
																													2.4224	0.484263	-1	2
																													1.2476	0.418995	-1	2
																													1.4984	1.16652	-1	2
																													1.3464	1.41941	-1	2
																													1.5737	0.743258	1	2
																													1.4363	1.37723	1	2
																													1.2025	0.557989	-1	2
																													1.3742	0.876569	-1	2
																													1.1612	0.996813	-1	2
																													1.4986	0.400416	1	2
																													1.5331	0.839411	1	2
																													1.4004	0.47799	1	2
																													1.693	1.77255	-1	2
																													1.6632	0.623259	1	2
																													1.4627	1.10024	1	2
																													1.2892	0.792965	-1	2
																													1.7633	0.629705	1	2
																													1.2897	1.14853	1	2
																													1.9752	1.06225	1	2
																													1.3777	1.10569	-1	2
																													1.5721	1.2251	1	2
																													1.8008	0.821249	1	2
																													1.5112	0.699828	1	2
																													1.1065	0.579412	1	2
																													1.244	0.642426	-1	2
																													1.4803	1.26995	-1	2
																													2.4711	0.108285	1	2
																													1.7328	1.11782	1	2
																													1.2948	0.999828	-1	2
																													1.1222	1.38167	-1	2
																													1.5475	1.15882	1	2
																													1.3864	1.06912	1	2
																													1.3446	0.90669	-1	2
																													1.3047	0.587279	-1	2
																													1.595	0.934975	1	2
																													1.2774	1.25439	-1	2
																													2.5295	0.431127	1	2
																													1.5741	1.55782	-1	2
																													1.4186	1.35054	-1	2
																													1.4945	0.953969	1	2
																													1.1979	0.882254	1	2
																													1.2831	0.548701	1	2
																													1.3657	0.821249	1	2
																													1.6406	0.284852	1	2
																													3.0342	0.156569	1	2
																													1.3272	0.771127	-1	2
																													1.5516	1.06527	1	2
																													1.5174	1.31054	-1	2
																													1.2913	1.12125	-1	2
																													1.7185	1.03539	1	2
																													1.5704	1.07054	1	2
																													1.5047	0.968528	1	2
																													1.5482	1.03539	-1	2
																													1.1867	1.45556	-1	2
																													1.0254	0.373553	-1	2
																													1.6773	0.902254	1	2
																													1.2048	1.13598	1	2
																													1.0476	0.656984	-1	2
																													1.4053	1.25823	-1	2
																													1.2314	0.0399996	1	2
																													1.4177	0.737401	1	2
																													1.4161	0.906275	1	2
																													1.2678	0.882843	1	2
																													1.9733	1.1251	1	2
																													3.8132	0.128285	1	2
																													1.4869	1.24711	1	2
																													1.7322	0.142427	1	2
																													1.2688	1.1748	-1	2
																													2.178	0.380416	-1	2
																													1.4473	1.54367	-1	2
																													2.7253	0.182426	1	2
																													1.7272	0.681838	1	2
																													1.7355	0.827107	1	2
																													1.3647	1.21539	1	2
																													2.0849	0.230711	1	2
																													2.4596	0.807107	1	2
																													1.4321	1.16166	1	2
																													1.0152	0.705685	-1	2
																													1.4029	0.671544	-1	2
																													1.4012	1.56836	-1	2
																													1.566	1.24711	1	2
																													2.8022	0.150711	1	2
																													1.5283	0.369705	1	2
																													1.7164	0.194142	1	2
																													1.5476	0.417989	1	2
																													1.893	0.257989	1	2
																													2.9762	0.188284	1	2
																													1.8583	0.376568	1	2
																													1.6161	0.614558	-1	2
																													1.4744	1.10125	-1	2
																													1.1383	0.714558	-1	2
																													1.268	0.904264	-1	2
																													1.7336	0.283848	-1	2
																													1.5899	0.973553	-1	2
																													1.3495	0.857989	-1	2
																													2.2136	0.0424264	1	2
																													1.742	0.116568	1	2
																													1.2759	0.595979	-1	2
																													1.4422	0.226274	-1	2
																													1.6005	0.520832	-1	2
																													2.1352	0.138995	1	2
																													1.3557	0.474558	1	2
																													1.5057	0.720416	-1	2
																													1.5667	0.257989	-1	2
																													1.6745	0.224853	1	2
																													2.0248	0.134142	1	2
																													1.7606	0.31799	-1	2
																													1.2269	0.0482841	1	2
																													1.9092	0.168284	1	2
																													1.9022	0.647696	-1	2
																													1.6074	0.0682839	1	2
																													1.706	0.27071	1	2
																													2.2573	0.156569	1	2
																													1.1705	0.389705	-1	2
																													2.8728	0.252132	-1	2
																													1.3743	0.0341419	1	2
																													2.5537	0.0682839	1	2
																													2.1599	0.356984	1	2
																													2.0613	0.116568	1	2
																													1.9094	0.512132	-1	2
																													3.9443	0.0741416	1	2
																													2.3291	0.458994	1	2
																													2.3404	0.148285	1	2
																													1.8785	0.128285	1	2
																													0.9368	0.0399996	1	2
																													2.7207	0.108285	1	2
																													2.3342	0.158994	-1	2
																													2.5042	0.122427	-1	2
																													3.393	0.0882837	1	2
																													2.6772	0.0541418	1	2
																													1.9642	0.36728	-1	2
																													2.2228	0.350711	1	2
																													1.5488	0.0741416	1	2
																													1.13	0.082426	-1	2
																													1.4899	0.0907105	-1	2
																													1.1218	0.487696	-1	2
																													1.5913	0.360417	-1	2
																													1.1571	0.281421	-1	2
																													1.331	0.128285	1	2
																													2.2046	0.102426	1	2
																													2.5416	0.0541418	1	2
																													2.0144	0.13071	1	2
																													2.4047	0.153137	-1	2
																													2.5364	0.202426	1	2
																													2.5652	0.102426	1	2
																													3.0796	0.0941428	1	2
																													3.212	0.0965682	1	2
																													1.6934	0.156569	1	2
																													1.5743	0.0541418	1	2
																													2.3956	0.0741416	1	2
																													1.6962	0.161421	-1	2
																													1.2406	0.258995	-1	2
																													0.9154	0.0800006	-1	2
																													1.1444	0.0341419	1	2
																													1.0778	0.420416	-1	2
																													1.1524	0.0624262	1	2
																													1.3579	0.148285	-1	2
																													1.0423	0.369705	-1	2
																													1.1778	0.181421	-1	2
																													1.7167	0.158994	-1	2
																													1.3934	0.21799	-1	2
																													1.5536	0.114143	-1	2
																													1.5197	0.173137	1	2
																													2.0833	0.293137	1	2
																													1.5202	0.0741416	1	2
																													1.5259	0.0707107	-1	2
																													1.2881	0.318994	-1	2
																													1.3504	0.148285	-1	2
																													1.8915	0.0541418	1	2
																													1.4422	0.27071	-1	2
																													1.4065	0.625269	1	2
																													1.3122	0.79539	1	2
																													0.646	0.0399996	1	2
																													1.6636	0.764264	1	2
																													2.3575	0.0541418	1	2
																													1.4625	0.375563	-1	2
																													1.1367	0.303848	-1	2
																													1.4993	0.193138	-1	2
																													2.0956	0.0965682	1	2
																													1.7026	0.0541418	1	2
																													1.4236	0.0341419	1	2
																													2.1608	0.0482841	1	2
																													1.9606	0.72468	1	2
																													0.7517	0.0341419	1	2
																													1.3528	0.349705	1	2
																													1.165	0.896985	-1	2
																													1.3848	0.458994	-1	2
																													1.6402	0.629117	1	2
																													2.0212	0.866274	1	2
																													2.8036	0.082426	1	2
																													1.4447	0.487279	1	2
																													2.4984	0.0624262	1	2
																													1.134	0.832132	1	2
																													1.4958	0.996395	1	2
																													1.0217	0.438995	1	2
																													2.4675	0.380001	1	2
																													1.0117	0.0399996	1	2
																													1.3831	0.441837	1	2
																													1.3432	1.23238	1	2
																													1.9172	0.560833	1	2
																													1.9458	0.278995	1	2
																													1.6329	1.13924	1	2
																													1.4372	0.914975	1	2
																													1.3206	1.0174	1	2
																													1.5487	0.474558	1	2
																													1.4716	0.27071	1	2
																													1.2879	0.681838	1	2
																													2.0583	0.0765684	1	2
																													1.9341	1.00042	1	2
																													2.3374	0.0341419	1	2
																													3.5392	0.0800006	1	2
																													1.5281	1.09698	1	2
																													1.6241	0.786274	1	2
																													2.2814	0.23799	1	2
																													1.3654	0.77598	1	2
																													1.6552	1.06042	1	2
																													2.2015	0.0741416	1	2
																													1.3843	0.0399996	1	2
																													1.317	0.93799	1	2
																													3.0697	0.122427	-1	2
																													1.7856	0.892133	1	2
																													2.0634	0.537989	1	2
																													1.9605	0.0682839	1	2
																													1.6215	1.15071	1	2
																													1.6372	0.424264	1	2
																													1.497	0.898822	1	2
																													1.5018	0.80728	1	2
																													1.4521	0.600833	1	2
																													1.8622	0.869116	1	2
																													1.6235	0.909706	1	2
																													1.3952	0.427279	1	2
																													1.2975	0.472132	-1	2
																													0.9115	0.0565685	1	2
																													1.16	0.363847	-1	2
																													1.7674	0.0541418	1	2
																													1.7159	1.31698	1	2
																													2.5128	0.0541418	1	2
																													1.8702	0.417989	1	2
																													2.0927	0.604853	1	2
																													2.0116	1.4277	1	2
																													1.5338	0.0624262	1	2
																													1.504	0.133137	1	2
																													1.557	0.102426	1	2
																													1.9933	0.0907105	1	2
																													1.5614	0.44	1	2
																													1.1756	0.695564	1	2

## Sheet: supplementary_fig_6
for_supplementary_fig6b						for_supplementary_fig6c						for_supplementary_fig6d						for_supplementary_fig6f						for_supplementary_fig6h						for_supplementary_fig6j					for_supplementary_fig6k
time (min)	average junction length (um)	SEM	normalized myosin II intensity (a.u.)	SEM		time (min)	average junction length (um)	SEM	normalized F-actin MCC intensity (a.u.)	SEM		time (min)	normalized F-actin MCC intensity (a.u.)	SEM	normalized myosin II intensity (a.u.)	SEM		time (min)	junction length (um)	F-actin MCC intensity (grey values)				time (min)	F-actin MCC intensity (grey values)	junction length (um)				time (min)	junction length (um)	F-actin MCC intensity (grey values)			time (min)	average junction length (um)	SEM	normalized F-actin MCC intensity (a.u.)	SEM
-10	10.374	1.155	1.059	0.033		-10	10.374	1.155	1.907	0.303		-10	1.907	0.303	1.059	0.033		0	7.424	9025.92				0	726.493	8.653				0	15.075	1209.08			-15	10.389	1.137	3.345	1.043
-9	10.348	1.15	1.044	0.04		-9	10.348	1.15	1.958	0.338		-9	1.958	0.338	1.044	0.04		0.5	7.358	8876.13				2	1429	9.511				2	14.738	1197.38			-14.5	10.59	1.137	3.196	1.026
-8.5	10.361	1.172	1.06	0.035		-8.5	10.361	1.172	1.958	0.335		-8.5	1.958	0.335	1.06	0.035		1	7.624	9408.6				4	1093.4	11.042				4	13.998	1120.28			-14	10.513	1.12	3.168	0.996
-8	10.46	1.144	1.064	0.037		-8	10.46	1.144	1.989	0.352		-8	1.989	0.352	1.064	0.037		1.5	7.822	10216.9				6	1681.83	12.184				6	13.841	1176.32			-13.5	10.317	1.07	3.082	0.975
-7.5	10.305	1.183	1.064	0.037		-7.5	10.305	1.183	2.125	0.369		-7.5	2.125	0.369	1.064	0.037		2	7.898	9441.44				8	922.304	12.061				8	13.423	1445.13			-13	10.31	1.128	3.099	1.02
-7	10.259	1.189	1.053	0.039		-7	10.259	1.189	2.336	0.408		-7	2.336	0.408	1.053	0.039		2.5	8.243	10841.3				10	859.972	12.86				10	13.537	1151.39			-12.5	10.295	1.09	3.076	1.055
-6.5	10.367	1.132	1.056	0.047		-6.5	10.367	1.132	2.312	0.325		-6.5	2.312	0.325	1.056	0.047		3	8.396	13070.7				12	644.647	12.566				12	13.461	1520.66			-12	10.129	1.017	3.062	0.994
-6	10.369	1.143	1.051	0.039		-6	10.369	1.143	2.4	0.362		-6	2.4	0.362	1.051	0.039		3.5	8.588	14480.3				14	438.165	13.094				14	13.254	1213.64			-11.5	9.913	0.856	3.142	1.072
-5.5	10.234	1.095	1.035	0.041		-5.5	10.234	1.095	2.351	0.306		-5.5	2.351	0.306	1.035	0.041		4	8.218	17630.8				16	413.832	13.645				16	13.45	2145.08			-11	9.685	0.832	3.079	1.057
-5	10.168	1.135	1.057	0.038		-5	10.168	1.135	2.296	0.32		-5	2.296	0.32	1.057	0.038		4.5	8.195	18730.7				18	419.714	13.598				18	14.114	4016.43			-10.5	9.757	0.871	2.946	0.974
-4.5	10.19	1.095	1.06	0.04		-4.5	10.19	1.095	2.315	0.333		-4.5	2.315	0.333	1.06	0.04		5	8.032	14859.7				20	398.125	13.627				20	13.622	4247.77			-10	9.902	0.905	3.006	0.961
-4	10.164	1.049	1.054	0.045		-4	10.164	1.049	2.298	0.319		-4	2.298	0.319	1.054	0.045		5.5	7.707	15753.8				22	1155.71	14.219				22	13.611	5494.9			-9.5	9.8	0.992	3.079	0.992
-3.5	10.204	0.984	1.048	0.035		-3.5	10.204	0.984	2.294	0.299		-3.5	2.294	0.299	1.048	0.035		6	8.089	15736				24	1325.99	14.67				24	13.493	7338.64			-9	9.828	1.028	3.295	1.073
-3	10.213	1.067	1.047	0.038		-3	10.213	1.067	2.303	0.258		-3	2.303	0.258	1.047	0.038		6.5	8.111	15552.1				26	1893.57	13.8				26	13.333	7596.98			-8.5	9.766	1.076	3.285	1.049
-2.5	10.153	1.054	1.036	0.039		-2.5	10.153	1.054	2.279	0.248		-2.5	2.279	0.248	1.036	0.039		7	8.255	15579.3				28	2778.73	14.563				28	12.872	10459.8			-8	9.717	1.144	3.228	0.997
-2	10.237	1.038	1.027	0.043		-2	10.237	1.038	2.404	0.284		-2	2.404	0.284	1.027	0.043		7.5	8.225	15378.6				30	4340.46	15.46				30	13.054	8367.68			-7.5	9.572	1.076	3.436	0.983
-1.5	10.169	0.998	1.037	0.035		-1.5	10.169	0.998	2.569	0.308		-1.5	2.569	0.308	1.037	0.035		8	7.942	15347.2				32	5821.75	15.415				32	11.2	7617.93			-7	9.804	1.03	3.217	0.813
-1	10.172	0.977	1.024	0.034		-1	10.172	0.977	2.509	0.275		-1	2.509	0.275	1.024	0.034		8.5	7.918	14273.3				34	5191.58	14.695				34	11.454	9761.97			-6.5	9.934	1.028	3.551	0.908
-0.5	10.105	1.007	1.037	0.037		-0.5	10.105	1.007	2.613	0.368		-0.5	2.613	0.368	1.037	0.037		9	8.15	15577.9				36	6431.65	13.554				36	11.327	7952.31			-6	9.968	1.033	3.41	0.832
0	10.511	1.108	1.03	0.043		0	10.511	1.108	2.577	0.353		0	2.577	0.353	1.03	0.043		9.5	7.969	13826.5				38	5436.88	13.207				38	11.293	9034.75			-5.5	9.636	0.965	3.331	0.748
0.5	10.173	1.042	1.026	0.041		0.5	10.173	1.042	2.549	0.36		0.5	2.549	0.36	1.026	0.041		10	7.96	13969.6				40	5462.58	13.2				40	11.369	11105.8			-5	9.555	1.006	3.108	0.684
1	9.984	1.054	1.037	0.041		1	9.984	1.054	2.584	0.378		1	2.584	0.378	1.037	0.041		10.5	8.316	15518.9				42	5732.82	12.787				42	11.673	9762.67			-4.5	9.71	1.135	3.177	0.738
1.5	9.954	1.013	1.067	0.038		1.5	9.954	1.013	2.593	0.398		1.5	2.593	0.398	1.067	0.038		11	8.161	13439.5				44	5917.04	12.287				44	11.718	6099.43			-4	9.764	1.147	3.134	0.657
2	9.752	1.005	1.058	0.037		2	9.752	1.005	2.544	0.344		2	2.544	0.344	1.058	0.037		11.5	7.804	12966.5				46	5800.81	11.849				46	11.81	8341.74			-3.5	9.461	1.057	3.282	0.783
2.5	9.613	1.041	1.068	0.042		2.5	9.613	1.041	2.636	0.337		2.5	2.636	0.337	1.068	0.042		12	7.909	11689.7				48	6254.15	11.466				48	11.046	9146.93			-3	9.493	1.083	3.309	0.812
3	9.363	1.059	1.084	0.042		3	9.363	1.059	2.763	0.311		3	2.763	0.311	1.084	0.042		12.5	8.049	11712.8				50	5888.39	13.178				50	11.189	7588.77			-2.5	9.305	0.94	3.15	0.82
3.5	9.428	1.065	1.076	0.039		3.5	9.428	1.065	2.783	0.365		3.5	2.783	0.365	1.076	0.039		13	7.785	12639				52	5445.14	12.83				52	11.897	8969.25			-2	9.308	0.943	2.972	0.665
4	9.347	1.044	1.089	0.048		4	9.347	1.044	2.721	0.306		4	2.721	0.306	1.089	0.048		13.5	7.628	12194.4				54	5550.73	10.83				54	11.79	11839.5			-1.5	9.243	0.915	3.068	0.632
4.5	9.291	1.003	1.089	0.048		4.5	9.291	1.003	2.707	0.263		4.5	2.707	0.263	1.089	0.048		14	7.726	11653.7				56	5292.29	9.849				56	11.638	14355.4			-1	9.136	0.784	2.829	0.614
5	9.188	0.994	1.072	0.044		5	9.188	0.994	2.556	0.235		5	2.556	0.235	1.072	0.044		14.5	7.813	12825				58	4918.64	10.156				58	11.514	10873.7			-0.5	8.973	0.797	2.594	0.537
5.5	9.149	1.034	1.085	0.049		5.5	9.149	1.034	2.678	0.302		5.5	2.678	0.302	1.085	0.049		15	8.058	12503				60	4166.07	10.121				60	11.482	11239.5			0	8.719	0.788	2.51	0.491
6	9.223	1.009	1.087	0.039		6	9.223	1.009	2.643	0.266		6	2.643	0.266	1.087	0.039		15.5	8.167	12307				62	3082.45	10.136				62	11.335	11492.8			0.5	9.087	0.758	2.327	0.438
6.5	9.027	1.031	1.08	0.04		6.5	9.027	1.031	2.621	0.285		6.5	2.621	0.285	1.08	0.04		16	8.168	13431.7				64	2418.75	11.415				64	10.66	11133.7			1	9.188	0.794	2.056	0.402
7	9.032	1.056	1.1	0.045		7	9.032	1.056	2.57	0.304		7	2.57	0.304	1.1	0.045		16.5	7.854	13546.5				66	2059.79	11.596				66	9.949	13399.3			1.5	9.274	0.709	2.102	0.366
7.5	9.233	1.079	1.087	0.045		7.5	9.233	1.079	2.659	0.328		7.5	2.659	0.328	1.087	0.045		17	8.138	12124.6				68	1435.5	11.961				68	8.837	10869.9			2	9.445	0.703	2.027	0.298
8	9.197	1.067	1.074	0.045		8	9.197	1.067	2.597	0.295		8	2.597	0.295	1.074	0.045		17.5	7.559	11884.4				70	1165.83	11.993				70	8.992	12854.1			2.5	9.456	0.695	1.927	0.267
8.5	9.059	1.063	1.066	0.04		8.5	9.059	1.063	2.699	0.335		8.5	2.699	0.335	1.066	0.04		18	7.669	13490.1				72	1636.54	12.072				72	9.223	11729.4			3	9.694	0.669	1.808	0.197
9	9.151	1.082	1.069	0.041		9	9.151	1.082	2.75	0.383		9	2.75	0.383	1.069	0.041		18.5	7.485	14185.3				74	1967.81	12.648				74	8.443	10268.7			3.5	9.827	0.741	1.667	0.154
9.5	9.295	1.109	1.066	0.044		9.5	9.295	1.109	2.703	0.346		9.5	2.703	0.346	1.066	0.044		19	7.636	12917				76	2815.18	13.241				76	8.358	10671.8			4	9.64	0.818	1.724	0.199
10	9.212	1.145	1.074	0.046		10	9.212	1.145	2.743	0.333		10	2.743	0.333	1.074	0.046		19.5	7.665	12691.4				78	1918.17	13.617				78	7.189	9487.38			4.5	9.744	0.83	1.657	0.201
10.5	9.19	1.15	1.064	0.05		10.5	9.19	1.15	2.658	0.349		10.5	2.658	0.349	1.064	0.05		20	7.693	11628.5				80	1836.69	13.415				80	7.466	9582.4			5	9.922	0.906	1.629	0.16
11	9.146	1.145	1.079	0.043		11	9.146	1.145	2.721	0.351		11	2.721	0.351	1.079	0.043		20.5	7.379	12105.3										82	6.08	8011.23			5.5	10.012	0.8	1.579	0.175
11.5	8.969	1.115	1.096	0.046		11.5	8.969	1.115	2.715	0.363		11.5	2.715	0.363	1.096	0.046		21	7.736	12069.8										84	6.741	8402.69			6	10.045	0.815	1.491	0.166
12	8.94	1.104	1.092	0.055		12	8.94	1.104	2.738	0.363		12	2.738	0.363	1.092	0.055		21.5	7.462	12152.9										86	6.183	4953.45			6.5	10.304	0.838	1.54	0.233
12.5	8.915	1.119	1.104	0.049		12.5	8.915	1.119	2.797	0.423		12.5	2.797	0.423	1.104	0.049		22	7.561	11129.4										88	5.821	5471.51			7	10.35	0.878	1.573	0.285
13	8.871	1.141	1.116	0.048		13	8.871	1.141	2.817	0.445		13	2.817	0.445	1.116	0.048		22.5	7.673	11856.9										90	6.515	4112.12			7.5	10.209	0.867	1.608	0.3
13.5	8.69	1.117	1.125	0.06		13.5	8.69	1.117	2.743	0.414		13.5	2.743	0.414	1.125	0.06		23	7.69	11267.7										92	5.811	3004.78			8	10.456	0.915	1.586	0.301
14	8.676	1.082	1.143	0.064		14	8.676	1.082	2.817	0.464		14	2.817	0.464	1.143	0.064		23.5	7.603	10699.4										94	6.748	5814.05			8.5	10.409	0.944	1.531	0.305
14.5	8.765	1.134	1.142	0.064		14.5	8.765	1.134	2.825	0.442		14.5	2.825	0.442	1.142	0.064		24	7.961	11748.6										96	6.171	7763.11			9	10.471	0.841	1.607	0.422
15	8.625	1.14	1.145	0.057		15	8.625	1.14	3.229	0.589		15	3.229	0.589	1.145	0.057		24.5	7.873	12093.6										98	6.945	7848.54			9.5	10.505	0.842	1.594	0.412
15.5	8.715	1.132	1.15	0.056		15.5	8.715	1.132	3.131	0.618		15.5	3.131	0.618	1.15	0.056		25	7.654	11768										100	6.864	9294.75			10	10.655	0.835	1.475	0.374
16	8.792	1.089	1.157	0.053		16	8.792	1.089	2.959	0.584		16	2.959	0.584	1.157	0.053		25.5	7.522	11427.5										102	7.269	6814.89			10.5	10.906	0.839	1.488	0.388
16.5	8.595	1.119	1.149	0.054		16.5	8.595	1.119	3.08	0.634		16.5	3.08	0.634	1.149	0.054		26	7.602	11722.1										104	7.938	10153			11	11.003	0.8	1.558	0.416
17	8.458	1.061	1.191	0.062		17	8.458	1.061	3.16	0.563		17	3.16	0.563	1.191	0.062		26.5	7.425	10871										106	8.281	6457.41			11.5	10.842	0.753	1.581	0.372
17.5	8.476	1.106	1.166	0.051		17.5	8.476	1.106	3.047	0.563		17.5	3.047	0.563	1.166	0.051		27	7.705	11090										108	9.025	8648.25			12	10.811	0.754	1.496	0.316
18	8.393	1.106	1.149	0.047		18	8.393	1.106	3.132	0.566		18	3.132	0.566	1.149	0.047		27.5	7.336	11553.6										110	8.678	12071.5			12.5	11.114	0.853	1.611	0.294
18.5	8.415	1.072	1.154	0.051		18.5	8.415	1.072	3.276	0.6		18.5	3.276	0.6	1.154	0.051		28	7.077	12306.5										112	9.461	14146.7			13	11.082	0.836	1.469	0.278
19	8.443	1.092	1.177	0.057		19	8.443	1.092	3.328	0.576		19	3.328	0.576	1.177	0.057		28.5	7.361	11881.6										114	8.542	17975.8			13.5	11.028	0.775	1.539	0.311
19.5	8.38	1.109	1.156	0.057		19.5	8.38	1.109	3.3	0.569		19.5	3.3	0.569	1.156	0.057		29	7.048	11824.6										116	8.629	17111.4			14	10.965	0.784	1.649	0.462
20	8.131	1.079	1.175	0.055		20	8.131	1.079	3.341	0.597		20	3.341	0.597	1.175	0.055		29.5	7.151	13152.8										118	8.974	12233.2			14.5	10.883	0.662	1.569	0.35
20.5	8.225	1.089	1.161	0.054		20.5	8.225	1.089	3.239	0.635		20.5	3.239	0.635	1.161	0.054		30	7.021	13927.5										120	9.885	13508.9			15	10.932	0.737	1.549	0.308
21	8.145	1.078	1.182	0.062		21	8.145	1.078	3.358	0.647		21	3.358	0.647	1.182	0.062		30.5	7.113	12781.2										122	9.752	14578.7
21.5	8.047	1.11	1.203	0.069		21.5	8.047	1.11	3.32	0.643		21.5	3.32	0.643	1.203	0.069		31	6.912	13004.2										124	10.445	14003.7
22	8.322	1.151	1.168	0.055		22	8.322	1.151	3.194	0.67		22	3.194	0.67	1.168	0.055		31.5	7.22	12782.5										126	10.225	13900.3
22.5	8.307	1.147	1.184	0.058		22.5	8.307	1.147	3.165	0.617		22.5	3.165	0.617	1.184	0.058		32	7.48	12065.5										128	10.285	11752
23	8.254	1.202	1.177	0.057		23	8.254	1.202	3.207	0.589		23	3.207	0.589	1.177	0.057		32.5	7.713	12719.6										130	10.901	11290.3
23.5	8.306	1.185	1.159	0.056		23.5	8.306	1.185	3.227	0.64		23.5	3.227	0.64	1.159	0.056		33	7.146	12038.3										132	11.772	9545.81
24	8.173	1.084	1.142	0.048		24	8.173	1.084	3.195	0.645		24	3.195	0.645	1.142	0.048		33.5	7.253	10488.6										134	12.094	9255.83
24.5	8.135	1.076	1.137	0.043		24.5	8.135	1.076	3.406	0.629		24.5	3.406	0.629	1.137	0.043		34	7.081	10670.8										136	11.765	8279.99
25	8.226	1.103	1.153	0.05		25	8.226	1.103	3.421	0.715		25	3.421	0.715	1.153	0.05		34.5	7.204	9694.96										138	12.484	7479.9
25.5	7.78	1.112	1.164	0.057		25.5	7.78	1.112	3.411	0.763		25.5	3.411	0.763	1.164	0.057		35	6.95	9642.9										140	12.049	8428.23
26	7.732	1.043	1.166	0.057		26	7.732	1.043	3.493	0.762		26	3.493	0.762	1.166	0.057		35.5	7.165	8899.23
26.5	7.546	0.974	1.186	0.052		26.5	7.546	0.974	3.377	0.71		26.5	3.377	0.71	1.186	0.052		36	7.361	8685.17
27	7.833	1.024	1.208	0.064		27	7.833	1.024	3.363	0.703		27	3.363	0.703	1.208	0.064		36.5	7.298	9261.58
27.5	7.807	1.043	1.211	0.059		27.5	7.807	1.043	3.354	0.702		27.5	3.354	0.702	1.211	0.059		37	7.417	8857.75
28	7.88	1.068	1.218	0.068		28	7.88	1.068	3.331	0.633		28	3.331	0.633	1.218	0.068		37.5	7.434	8272.79
28.5	7.76	1.028	1.223	0.065		28.5	7.76	1.028	3.525	0.592		28.5	3.525	0.592	1.223	0.065		38	7.384	8525.09
29	7.905	1.072	1.238	0.067		29	7.905	1.072	3.565	0.601		29	3.565	0.601	1.238	0.067		38.5	7.141	8225.89
29.5	7.859	1.06	1.225	0.075		29.5	7.859	1.06	3.485	0.6		29.5	3.485	0.6	1.225	0.075		39	7.717	7547.31
30	7.68	1.002	1.244	0.064		30	7.68	1.002	3.604	0.581		30	3.604	0.581	1.244	0.064		39.5	7.646	7206.6
																		40	8.003	6847.18
																		40.5	8.068	6029.43
																		41	8.127	5138.56
																		41.5	8.574	4388.22
																		42	8.737	3787.61
																		42.5	8.208	4367.44
																		43	8.243	4064.23
																		43.5	8.684	3503.19
																		44	8.974	3462.48
																		44.5	9.065	2905.45
																		45	9.4	2959.19
																		45.5	9.237	2709.93
																		46	9.427	2718.25
																		46.5	9.496	2709.54
																		47	9.891	2683.37
																		47.5	9.544	2273.9
																		48	9.829	2217.71
																		48.5	9.98	2181.69
																		49	10.356	1966.59
																		49.5	10.47	2412.5
																		50	10.039	2452.17

## Sheet: fig_6
for_fig6b						for_fig6f
time (min)	F-actin cortex/trailing edge intensity (a.u.)	SEM	Myosin II cortex/trailing edge intensity (a.u.)	SEM
-20	1.5714	0.167324	1.42723	0.135889		control																									ca-mypt
-18	3.02231	0.723599	1.41779	0.100178		time (min)	junction length (um)	time (min)	junction length (um)	time (min)	junction length (um)	time (min)	junction length (um)	time (min)	junction length (um)	time (min)	junction length (um)	time (min)	junction length (um)	time (min)	junction length (um)	time (min)	junction length (um)	time (min)	junction length (um)	time (min)	junction length (um)	time (min)	junction length (um)		time (min)	junction length (um)	time (min)	junction length (um)	time (min)	junction length (um)	time (min)	junction length (um)	time (min)	junction length (um)	time (min)	junction length (um)	time (min)	junction length (um)	time (min)	junction length (um)	time (min)	junction length (um)	time (min)
-16	2.7793	0.627337	1.57173	0.147638		0	10.059	0	15.316	0	14.703	0	7.808	0	8.676	0	6.901	0	6.807	0	12.035	0	18.855	0	4.161	0	5.91	0	7.66		0	7.68	0	10.119	0	9.282	0	9.12	0	13.539	0	18.108	0	2.997	0	11.468	0	5.667	0
-14	3.0031	0.580267	1.74439	0.162599		1	9.198	1	14.703	1	15.205	1	7.725	1	8.337	1	6.351	1	6.962	1	11.488	1	19.302	1	4.836	1	5.186	1	7.563		1	6.974	1	10.563	1	9.027	1	8.525	1	13.303	1	19.392	1	3.128	1	11.472	1	5.474	1
-12	2.70905	0.561943	1.63547	0.113802		2	9.192	2	14.579	2	14.814	2	7.815	2	8.146	2	6.722	2	6.623	2	10.267	2	18.927	2	4.98	2	5.514	2	7.22		2	7.37	2	10.561	2	8.369	2	8.613	2	13.174	2	18.655	2	2.886	2	11.753	2	5.547	2
-10	2.5213	0.525859	1.63597	0.111706		3	8.256	3	14.127	3	14.275	3	7.276	3	8.262	3	6.416	3	4.036	3	9.42	3	19.032	3	5.035	3	5.499	3	7.65		3	7.507	3	10.74	3	8.342	3	7.86	3	13.096	3	18.155	3	2.886	3	12.453	3	5.261	3
-8	2.46578	0.388685	1.74405	0.146639		4	8.645	4	14.29	4	13.984	4	7.304	4	8.153	4	6.393	4	4.196	4	9.908	4	19.171	4	4.733	4	5.106	4	6.849		4	8.333	4	10.897	4	8.539	4	7.994	4	12.519	4	18.629	4	2.839	4	12.689	4	5.244	4
-6	2.72996	0.382569	1.72034	0.116083		5	8.301	5	13.471	5	14.369	5	7.214	5	7.811	5	5.968	5	4.322	5	10.334	5	18.712	5	4.415	5	5.391	5	6.457		5	8.284	5	11.242	5	7.486	5	8.39	5	12.349	5	18.723	5	2.973	5	12.921	5	4.966	5
-4	3.29151	0.471962	2.18838	0.164577		6	7.129	6	14.2	6	13.702	6	6.69	6	7.419	6	5.933	6	4.428	6	9.139	6	18.712	6	4.755	6	5.913	6	6.105		6	8.142	6	10.111	6	8.172	6	8.098	6	12.56	6	18.934	6	2.95	6	13.288	6	4.944	6
-2	3.67395	0.594883	2.23814	0.248256		7	6.876	7	13.84	7	13.124	7	6.153	7	7.779	7	5.952	7	4.481	7	8.707	7	18.383	7	4.005	7	5.638	7	6.508		7	7.943	7	8.893	7	7.775	7	7.572	7	12.553	7	18.667	7	2.773	7	13.287	7	5.016	7
0	4.19791	0.754458	2.64258	0.230627		8	6.233	8	13.984	8	12.701	8	5.873	8	7.76	8	6.264	8	3.721	8	9.012	8	18.085	8	3.851	8	5.284	8	6.712		8	7.383	8	9.21	8	8.173	8	8.238	8	12.552	8	18.335	8	2.773	8	13.43	8	4.704	8
						9	5.971	9	13.291	9	12.899	9	6.604	9	7.814	9	6.305	9	3.577	9	8.559	9	18.082	9	2.736	9	5.964	9	6.465		9	8.191	9	9.387	9	7.436	9	8.101	9	12.496	9	17.832	9	2.906	9	13.68	9	5.079	9
						10	5.932	10	12.763	10	12.773	10	5.914	10	7.881	10	5.981	10	4.067	10	8.267	10	17.781	10	2.604	10	5.42	10	6.404		10	8.509	10	9.046	10	8.267	10	7.021	10	12.767	10	17.374	10	2.884	10	14.403	10	4.722	10
						11	5.932	11	12.854	11	14.545	11	5.372	11	8.035	11	6.139	11	3.87	11	8.334	11	17.378	11	2.987	11	4.811	11	6.452		11	8.016	11	10.25	11	7.877	11	6.919	11	12.568	11	18.269	11	2.468	11	14.145	11	5.047	11
						12	6.192	12	14.293	12	14.44	12	5.544	12	8.137	12	5.945	12	2.431	12	7.678	12	16.365	12	3.131	12	4.789	12	6.801		12	7.713	12	9.807	12	7.858	12	6.179	12	11.9	12	17.408	12	2.574	12	14.605	12	4.863	12
						13	5.764	13	14.087	13	14.691	13	5.868	13	7.681	13	6.026	13	4.217	13	7.868	13	16.649	13	2.892	13	5.46	13	6.554		13	7.516	13	9.992	13	8.722	13	6.297	13	11.768	13	17.406	13	2.13	13	14.356	13	4.844	13
						14	5.839	14	13.645	14	14.099	14	5.813	14	8.143	14	6.429	14	2.686	14	8.511	14	16.815	14	2.389	14	5.089	14	6.949		14	7.325	14	9.341	14	8.399	14	6.214	14	12.119	14	16.322	14	2.751	14	14.559	14	4.687	14
						15	5.403	15	12.702	15	13.875	15	5.444	15	7.714	15	5.748	15	2.58	15	7.941	15	17.094	15	2.216	15	5.686	15	6.785		15	7.626	15	9.676	15	8.905	15	6.509	15	11.739	15	16.882	15	2.906	15	14.367	15	4.177	15
						16	5.423	16	13.396	16	14.147	16	5.366	16	8.571	16	6.133			16	7.506	16	16.44	16	2.002	16	5.653	16	6.553		16	7.368	16	9.777	16	8.306	16	6.651	16	11.443	16	16.847	16	2.56	16	14.727	16	4.338	16
						17	5.765	17	12.356	17	14.188	17	5.314	17	8.353	17	5.666			17	6.735	17	17.122	17	1.965	17	5.394	17	6.472		17	7.702	17	9.643	17	8.721	17	7.48	17	11.174	17	17.65	17	3.09	17	14.925	17	4.365	17
						18	5.344	18	11.802	18	13.242	18	5.329	18	8.22	18	5.414			18	6.908	18	17.189	18	1.825	18	5.658	18	7.065		18	8.224	18	10.016	18	7.796	18	7.75	18	11.336	18	17.017	18	2.442	18	14.5	18	4.151	18
						19	4.953	19	11.61	19	13.355	19	4.871	19	7.97	19	5.34			19	6.681	19	16.652			19	6.588	19	6.769		19	8.709	19	10.026	19	7.916	19	7.833	19	11.432	19	17.849	19	2.938	19	14.831	19	3.941	19
						20	5.002	20	10.795	20	12.605	20	4.823	20	8.346	20	4.615			20	7.046	20	15.823			20	6.154	20	7.127		20	8.697	20	9.493	20	8.195	20	7.788	20	11.671	20	17.256	20	2.682	20	15.207	20	4.088	20
								21	10.572	21	12.951	21	4.903	21	7.958	21	4.377			21	6.377	21	15.789			21	6.181	21	6.964		21	8.924	21	9.268	21	8.084	21	7.356	21	11.345	21	18.031	21	2.793	21	15.411	21	3.341	21
								22	10.449	22	12.833	22	4.968	22	7.89	22	3.964			22	6.343	22	14.954			22	5.395	22	6.838		22	9.072	22	9.239	22	8.736	22	8.004	22	11.177	22	17.841	22	2.463	22	15.004	22	3.206	22
								23	10.395	23	12.711	23	4.529	23	7.99	23	3.617			23	6.912	23	14.931			23	5.613	23	6.51		23	8.21	23	8.694	23	8.251	23	7.858	23	11.319	23	17.7	23	2.466	23	15.152	23	3.125	23
								24	10.144	24	13.433	24	4.949	24	7.694	24	2.895			24	7.052	24	14.32			24	5.208	24	6.556		24	9.027	24	8.665	24	8.177	24	7.543	24	10.877	24	18.027	24	2.719	24	16.297	24	2.814	24
								25	9.201	25	12.742	25	4.889	25	7.731	25	2.915			25	6.657	25	14.702			25	4.358	25	5.517		25	8.497	25	7.702	25	8.908	25	7.422	25	10.594	25	17.825	25	2.806	25	15.722	25	3.018	25
								26	8.07	26	12.425	26	4.669	26	7.846	26	2.648			26	6.339	26	14.332			26	4.854	26	6.495		26	9.461	26	8.116	26	8.725	26	7.383	26	10.243	26	17.857	26	2.711	26	15.638	26	3.034	26
								27	7.757	27	11.219	27	4.663	27	7.622	27	3.003			27	6.278	27	13.212			27	4.341	27	6.33		27	9.402	27	7.884	27	8.289	27	6.776	27	9.993	27	18.006	27	2.744	27	15.911	27	3.3	27
								28	8.407	28	10.945	28	4.829	28	8.263	28	2.811			28	6.171					28	3.797				28	9.935	28	7.945	28	8.335	28	6.108	28	10.481	28	18.453	28	3.089	28	15.639	28	3.273	28
								29	8.031	29	10.704	29	4.465	29	8.119	29	2.671			29	5.962					29	3.859				29	9.34	29	7.778	29	8.818	29	6.232	29	10.208	29	18.011	29	3.156			29	2.883	29
								30	8.38	30	11.434	30	3.489	30	8.609	30	2.473			30	6.557					30	3.079				30	9.59	30	7.748	30	8.651	30	5.895	30	10.631	30	18.124	30	3.133			30	3.275	30
								31	7.32	31	9.768	31	3.572	31	8.397	31	2.327			31	6.425					31	3.685				31	10.186	31	7.638			31	6.063	31	11.247	31	17.49	31	2.983			31	2.73	31
								32	7.365	32	9.381	32	3.503	32	8.098	32	2.056			32	5.751					32	3.597				32	9.744	32	7.713			32	6.243	32	11.462	32	18.037	32	3.001			32	3.204	32
								33	6.971	33	9.117	33	3.458	33	8.011	33	2.156			33	6.22					33	3.64				33	10.059	33	6.608			33	6.337	33	11.246	33	18.282	33	3.138			33	3.225	33
								34	7.374	34	8.789	34	3.048	34	7.899	34	1.686			34	6.441					34	3.201				34	10.229	34	6.384			34	6.378	34	10.848	34	18.045	34	3.046			34	3.18	34
								35	6.857	35	8.839	35	3.409	35	8.167	35	1.834			35	6.203					35	3.597				35	9.775	35	6.109			35	6.251	35	10.778	35	18.331	35	2.715			35	3.155	35
								36	6.516	36	9.03	36	3.667	36	7.55	36	1.959									36	3.024				36	9.298	36	6.635			36	6.449	36	10.343	36	18.329	36	3.2			36	3.419	36
								37	5.508	37	8.831			37	8.085																37	9.344	37	6.573			37	5.894	37	10.812	37	18.514	37	3.785			37	3.408	37
								38	5.208	38	7.982			38	8.392																38	9.661	38	6.936			38	5.887	38	10.684	38	19.228	38	4.157			38	3.652	38
								39	5.21	39	9.071			39	8.687																39	9.914	39	6.192			39	6.135	39	10.599	39	19.146	39	3.818			39	3.805	39
								40	5.219	40	7.674			40	7.997																40	9.42	40	7.214			40	5.891	40	10.567	40	18.827	40	3.995			40	4.088	40
								41	5.509	41	7.503			41	7.445																41	9.78	41	6.897			41	5.775	41	10.679	41	18.234	41	3.712			41	3.468	41
								42	5.291	42	6.734			42	8.033																42	9.683	42	6.92			42	6.05	42	10.33	42	18.426	42	4.234			42	3.561	42
								43	4.462	43	7.055			43	7.43																43	9.561	43	6.856			43	6.058			43	18.353	43	3.893			43	3.165	43
								44	4.446	44	6.948			44	7.919																44	9.386	44	6.982			44	6.587			44	18.51	44	4.054			44	3.307	44
								45	3.662	45	6.139			45	7.362																45	9.731	45	7			45	6.529			45	18.573	45	4.196			45	3.287	45
								46	3.145	46	5.39			46	6.865																46	9.819	46	6.905			46	6.101			46	17.739	46	4.346			46	3.933	46
								47	2.9	47	6.281			47	6.513																47	9.799					47	6.301			47	17.631	47	4.157			47	2.965	47
								48	3.313	48	5.873			48	6.505																48	9.036					48	6.063			48	17.519	48	4.415			48	2.843	48
								49	2.739	49	6.201			49	6.439																49	9.709					49	5.948			49	17.282	49	5.043			49	2.617	49
								50	2.724	50	5.799			50	6.335																						50	5.566			50	17.267	50	4.285			50	2.933	50
										51	6.757			51	5.843																						51	5.904			51	17.708	51	4.716			51	3.224	51
										52	5.548			52	5.228																						52	6.524			52	17.938	52	5.023			52	3.153	52
										53	4.971			53	5.183																						53	5.953			53	16.962	53	4.742			53	2.617	53
										54	4.749			54	5.4																						54	6.018			54	17.688	54	4.405			54	3.534	54
										55	4.538			55	4.269																						55	6.391			55	18.048	55	3.791			55	3.28	55
										56	4.779			56	3.894																						56	6.179			56	19.281	56	3.943			56	3.938	56
										57	4.163			57	3.657																						57	6.179			57	20.392	57	3.581			57	4.078	57
										58	3.917			58	3.458																						58	5.923			58	19.907	58	3.583			58	2.87	58
										59	3.898			59	3.343																						59	5.585			59	19.003	59	3.391			59	2.471	59
										60	4.209			60	3.288																						60	6.177			60	20.019	60	3.931			60	4.221	60
										61	3.458																										61	5.612			61	19.643	61	3.818			61	4.535	61
										62	3.216																										62	5.985			62	19.48	62	4.144			62	4.448	62
										63	3.552																										63	5.96			63	19.719	63	4.118			63	3.919	63
										64	3.733																										64	6.158			64	19.423	64	3.578			64	3.845	64
										65	3.376																										65	5.561			65	19.727	65	3.841			65	3.209	65
										66	3.048																										66	5.584			66	19.231	66	4.159			66	3.572	66
										67	3.201																										67	5.578			67	19.361	67	4.253			67	3.343	67
										68	3.904																										68	5.423			68	19.754	68	4.611			68	3.144	68
										69	3.321																										69	5.216			69	19.646	69	3.622			69	3.243	69
										70	2.409																										70	5.568			70	19.464	70	3.588			70	3.441	70
										71	3.042																										71	5.513			71	20.569	71	3.231			71	3.138	71
																																					72	5.497			72	20.628	72	3.612			72	2.559	72
																																					73	5.744			73	20.438	73	3.629			73	3.478	73
																																					74	5.475			74	20.135	74	3.934			74	3.177	74
																																					75	5.714			75	18.869	75	3.655			75	3.445	75
																																					76	6.116			76	19.698	76	3.704			76	3.194	76
																																					77	6.156			77	20.47	77	3.592			77	2.617	77
																																					78	5.619			78	20.164	78	3.477			78	3.125	78
																																					79	5.992			79	20.369	79	3.794			79	3.072	79
																																					80	6.693			80	20.062	80	4.217			80	2.71	80
[truncated: 9 more columns]

[truncated: 1 more sheets: supplementary_fig_8]
